# Supplementary material for: Rapid recovery of male cats with postrenal acute kidney injury by treating with allogeneic adipose mesenchymal stem cell-derived extracellular vesicles
Source: Stem Cell Res Ther. 2022 Jul 28;13:379. doi: 10.1186/s13287-022-03039-z (PMC9331582; doi:10.1186/s13287-022-03039-z)
Supplement: Supplementary file 1 — Additional file 1. Table S1: Results of metabolomic analysis. [file 13287_2022_3039_MOESM1_ESM.xlsx]

## Sheet: POS
MetaboName	Alignment ID	KEGGID	HMDBID	SuperClass	Class	SubClass	RT(min)	m/z	Adduct type	Formula	Ontology	Normal1	Normal2	Normal3	AKI1	AKI2	AKI3	ADMSCEVs1	ADMSCEVs2	ADMSCEVs3	QC1	QC2	QC3
(-)-Annonaine	P4176	C09339	HMDB0030348	Alkaloids and derivatives	Aporphines	---	6.491	266.054	[M+H]+	C17H15NO2	Aporphines	5.97262e+07	8.7903e+07	3.12694e+07	4.40968e+06	5.73124e+06	2.48945e+07	5.28344e+07	2.24435e+07	6.52955e+07	1.45418e+06	108177	1.89295e+06
(-)-Egcg-3-O-Me	P7682		---	---	---	---	6.706	495.092	[M+H]+	C23H20O11	Catechin gallates	5.8348e+06	3.81302e+06	9.91869e+06	1.80317e+07	1.24959e+07	2.55267e+07	6.22496e+06	7.01129e+06	9.08995e+06	1.31936e+07	1.16838e+07	1.32207e+07
(+)-Butaclamol Hydrochloride	P6013		---	---	---	---	0.87	362.236	[M+H]+	C25H32ClNO		3.69616e+07	9.67105e+07	4.27581e+07	7.11652e+07	8.08281e+07	5.69924e+07	4.99885e+07	9.60686e+07	4.41267e+07	7.86516e+07	7.55318e+07	7.96838e+07
(20R)-Protopanaxatriol	P7516		---	---	---	---	0.881	477.394	[M+K]+	C30H52O4	Triterpenoids	1.35939e+06	3.18213e+06	1.92846e+07	2.81539e+06	71042.5	1.57508e+06	3.09411e+06	609171	328364	5.4566e+06	6.54039e+06	7.39939e+06
(2R)-2-Hydroxy-2-Phenethylglucosinolate	P7518		---	---	---	---	7.794	478.027	[M+NH4]+	C15H21NO10S2	Alkylglucosinolates	9.13773e+07	9.3091e+07	9.97352e+07	1.83417e+07	2.27941e+07	2.07127e+07	8.04583e+07	112396565	8.74689e+07	2.14365e+07	1.55901e+07	1.83505e+07
(2R)-6-Methylpiperidine-2-Carboxylic Acid	P1172		---	---	---	---	6.234	144.102	[M+H]+	C7H13NO2	L-alpha-amino acids	1268228919	1111112260	2.97556e+08	2166821383	2432211126	7.74618e+08	8.34024e+08	7.17117e+08	2.59573e+08	1378458866	1200881672	1246269401
(E)-2-Decylpent-2-Enedioic Acid	P4678		---	---	---	---	5.091	288.217	[M+H]+	C15H26O4	Long-chain fatty acids	4.48353e+07	6.41202e+07	4.88582e+07	821279399	6.44462e+08	8.91701e+08	7.54181e+07	8.02533e+07	6.60909e+07	2.30529e+08	2.35687e+08	2.16782e+08
(R)-4-Aminoisoxazolidin-3-One	P309		---	---	---	---	6.101	103.055	[M+H]+	C3H6N2O2	Alpha amino acids and derivatives	2.60643e+08	2.40906e+08	3.28536e+08	2.34509e+08	2.27684e+08	2.71344e+08	426051856	4.8472e+08	5.69998e+08	1.8925e+08	1.89122e+08	1.936e+08
(Z)-2-Octylpent-2-Enedioic Acid	P4054		---	---	---	---	5.44	260.186	[M+NH4]+	C13H22O4	Medium-chain fatty acids	4.04831e+07	6.886e+07	3.72179e+07	1875407987	1404456077	3196561770	3.51281e+07	2.83742e+07	3.27471e+07	1695977965	1595799616	1790577923
(Z)-Pregna-4,17(20)-Diene-3,16-Dione	P5531		---	---	---	---	0.663	335.201	[M+H]+	C21H28O2	Androgens and derivatives	1.63413e+06	3.05503e+06	1.14782e+07	3.63032e+06	3.84801e+06	6.15429e+06	1.80184e+06	1.27129e+06	1.66862e+06	6.09866e+06	5.7025e+06	5.09698e+06
1-(2-Hydroxy-3-Methyl)-Butyl-Hydrocotarnine	P5072		---	---	---	---	0.974	308.189	[M+H]+	C17H25NO4	Tetrahydroisoquinolines	1.02535e+08	7.73227e+07	5.04676e+07	2.78222e+07	2.24936e+07	4.57111e+07	6.76951e+07	2.5448e+07	3.8141e+07	4.05006e+07	3.67836e+07	4.03723e+07
1-(4-Methoxyphenyl)Ethanone	P1314		HMDB0032570	Organic oxygen compounds	Organooxygen compounds	Carbonyl compounds	1.748	151.079	[M+H]+	C9H10O2	Alkyl-phenylketones	4243909109	7.51808e+08	1227984638	1702949313	315470727	3.74069e+08	1385874706	9.56961e+08	6.31866e+08	1219343980	1103933038	1122443632
16-Heptadecyne-1,2,4-Triol	P5060		---	---	---	---	1.063	307.227	[M+K]+	C17H32O3	Long-chain fatty alcohols	2.08107e+08	8.49292e+07	2.63437e+08	1.25213e+08	5.96878e+07	1.90387e+08	1.49669e+08	2.43028e+08	2.21967e+08	1.88387e+08	1.88973e+08	192673336
1-Acetylimidazole	P435		---	---	---	---	1.188	111.056	[M+H]+	C5H6N2O	Carbonylimidazoles	3.9951e+08	3.22054e+07	1.78458e+08	1247329669	7.00778e+07	2075676277	1.16488e+08	3.90883e+07	2.4471e+07	3.73691e+08	372632935	3.77233e+08
1Beta-Hydroxydehydrotrametenolic Acid	P7464		---	---	---	---	1.249	471.34	[M+2H]2+	C30H46O4	Triterpenoids	5.47149e+07	6.53581e+07	1.24649e+08	9.14007e+07	3.88631e+07	7.21179e+07	4.35352e+07	1.93575e+08	4.86099e+07	7.72372e+07	7.7503e+07	8.03367e+07
1-Cinnamoylpyrrolidine	P2731		---	---	---	---	8.325	202.119	[M+H]+	C13H15NO	Cinnamic acids and derivatives	3.6019e+06	4.56769e+06	3.6512e+06	155774506	1.60015e+08	5.50056e+07	5.19828e+06	4.28258e+06	2.72253e+06	4.99531e+07	5.03697e+07	5.04831e+07
1-Desoxymethylsphinganine	P4580		---	---	---	---	0.91	284.295	[M-H2O+H]+	C17H37NO	1,2-aminoalcohols	1.85502e+07	2.10056e+07	6.99418e+07	4.32944e+07	3.92116e+07	3.7451e+07	3.17394e+07	6.20694e+07	4.42032e+07	7.42622e+07	8.74393e+07	9.78475e+07
1-Methylguanosine	P4886		HMDB0001563	Nucleosides, nucleotides, and analogues	Purine nucleosides	---	4.993	298.115	[M+H]+	C11H15N5O5	Purine nucleosides	3.78991e+07	5.2296e+07	6.06416e+07	171940816	2.08977e+08	2.92361e+08	6.68879e+07	6.82409e+07	5.9018e+07	7.46525e+07	6.45407e+07	6.26703e+07
1-Methylnicotinamide	P1001	C02918	HMDB0000699	Organoheterocyclic compounds	Pyridines and derivatives	Pyridinecarboxylic acids and derivatives	6.083	137.071	[M]+	C7H9N2O	Nicotinamides	1068476577	9.12217e+08	2898686205	1845991266	2107002590	1941607163	1616410357	1998867628	7.48269e+08	1.74525e+07	1.12904e+07	9.23935e+06
1-Pentanone, 3-Hydroxy-1,5-Diphenyl-	P4420		---	---	---	---	1.253	277.119	[M+H]+	C17H18O2	Alkyl-phenylketones	325811	366726	1.54202e+06	1.30413e+07	1.29044e+07	1.18414e+06	834338	85370.4	161334	3.93994e+06	3.6158e+06	3.7542e+06
2,3,4,6-Tetrahydroxybenzophenone	P4598	C06355	---	---	---	---	0.751	285.011	[M+H]+	C13H10O5	Benzophenones	739205	438799	693371	164781	183827	36353.4	1.01555e+08	3.08059e+08	3.99932e+08	1.36848e+07	1.23935e+07	1.21409e+07
2-Acetylacteoside	P8980		---	---	---	---	9.131	689.21	[M+Na]+	C31H38O16	Coumaric acids and derivatives	2.60166e+06	1.6335e+06	7.50344e+06	2.16954e+07	1.42704e+07	1.4082e+07	8.55049e+06	6.5991e+06	2.34552e+06	8.14777e+06	8.43103e+06	6.77697e+06
2-Acetylpyrazine	P680		---	---	---	---	6.862	123.056	[M+H]+	C6H6N2O	Aryl alkyl ketones	1.16775e+08	4.1891e+07	5.6108e+07	504128580	519680907	1.85171e+08	4.989e+07	4.57991e+07	5.26162e+07	9.25015e+07	1.21857e+08	1.17081e+08
2-Amino-3-Prop-2-Enylsulfinylpropanoic Acid	P3075		---	---	---	---	8.55	216.015	[M+H]+	C6H11NO3S	Alpha amino acids	6.51324e+06	7.26264e+06	1.87731e+07	1.82709e+07	2.07443e+07	2.35883e+07	8.38195e+06	2.8583e+07	4.68163e+06	1.07596e+07	2.08971e+07	1.40032e+07
2-Deoxycytidine	P3399	C00881	---	---	---	---	5.143	228.098	[M+H]+	C9H13N3O4	Pyrimidine 2'-deoxyribonucleosides	9.0064e+07	6.48755e+07	1.04043e+08	1.0129e+08	162067666	8.46403e+07	1.2381e+08	121857202	1.02604e+08	8.1731e+07	8.5051e+07	9.0993e+07
2-Hydroxy-3,4-Dimethoxybenzoic Acid	P3188		HMDB0142084	Benzenoids	Benzene and substituted derivatives	Benzoic acids and derivatives	7.092	220.992	[M+NH4]+	C9H10O5	P-methoxybenzoic acids and derivatives	743424	563557	260284	2.93772e+07	2.55476e+07	2.41239e+06	735318	357624	233482	8.8164e+06	7.93962e+06	8.05472e+06
2-O-Methylcytidine	P4016		---	---	---	---	5.816	258.109	[M+H]+	C10H15N3O5	Pyrimidine nucleosides	2096540073	1026717721	8.83759e+08	9.93994e+08	7.30609e+08	5.00686e+08	1293579038	1023531617	9.18364e+08	6.88076e+08	6.96393e+08	6.7373e+08
2-O-Methylinosine	P4551		---	---	---	---	4.041	283.104	[M+H]+	C11H14N4O5	Purine nucleosides	1.64571e+08	1.56891e+08	1.68629e+08	8.79593e+08	8.98046e+08	9.86054e+08	1.99193e+08	3.12085e+07	4.23938e+07	3.73903e+08	3.53397e+08	3.46763e+08
2-O-Methyl-Kurarinone	P7286		---	---	---	---	8.392	453.222	[2M+H]+	C27H32O6	8-prenylated flavanones	1.31973e+07	4.57738e+06	3.69541e+06	4.27226e+07	3.52679e+07	4.55264e+07	3.93863e+07	8.1786e+06	3.73581e+07	1.55047e+07	1.49153e+07	1.73329e+07
2-Piperidone	P253		HMDB0011749	Organoheterocyclic compounds	Piperidines	Piperidinones	3.752	100.076	[M+H]+	C5H9NO	Piperidinones	3246222497	2945938252	6878691536	4526795540	1718783895	4669050002	4035133947	3180871717	1421580847	3808586896	3409790047	3434240661
3-(2-Aminoethyl)-5-Bromoindole	P3613		---	---	---	---	7.75	239.014	[M+H]+	C10H11BrN2	Tryptamines and derivatives	8.65975e+06	1.16378e+07	4.8775e+06	4.50338e+07	4.66974e+07	7.50347e+07	1.01882e+07	7.8079e+06	5.25805e+06	2.96259e+07	3.15986e+07	2.93212e+07
3-(Methylsulfinyl)Propylglucosinolate	P6908	C08411	---	---	---	---	7.865	424.033	[M+H]+	C11H21NO10S3	Alkylglucosinolates	1.0944e+07	1.18193e+07	9.31114e+06	3.07079e+06	3.7099e+06	1.63329e+06	6.95483e+06	8.96198e+06	5.83785e+06	2.2982e+06	2.20163e+06	2.47593e+06
3,3-Dichlorobenzidine	P3901	C19225	---	---	---	---	7.804	253.025	[M+NH4]+	C12H10Cl2N2	3,3'-disubstituted benzidines	5.04548e+07	9.31365e+07	1.04448e+08	3.09427e+07	2.83202e+07	6.36818e+07	5.62163e+07	4.39402e+07	3.86772e+07	4.15257e+07	3.94911e+07	3.9262e+07
3,4-Dimethoxyphenethylamine	P2146		HMDB0041806	Benzenoids	Benzene and substituted derivatives	Methoxybenzenes	7.873	182.115	[M+Na]+	C10H15NO2	Dimethoxybenzenes	6.58644e+07	6.22174e+07	1.02499e+08	8.70794e+08	8.15377e+08	9.78118e+08	6.13871e+07	8.04855e+07	5.9009e+07	5.28284e+08	5.26751e+08	5.40286e+08
3,5-Dihydroxydecanoic Acid	P3372		---	---	---	---	4.488	227.125	[2M+H]+	C10H20O4	Medium-chain hydroxy acids and derivatives	15670051660	11324479220	16183986994	25580257173	29711596208	32435783277	15791161038	16838131418	15070666392	20643741603	20755595275	19759711450
3-Acetylindole	P1548		---	---	---	---	5.34	160.076	[M+H]+	C10H9NO	Indoles	7.33085e+07	1.23562e+08	2.91501e+08	4.99005e+08	4.0031e+08	3.12366e+08	1.08772e+08	6.26819e+08	6.84439e+07	3.42152e+06	1.59676e+06	1.7204e+06
3-Acetylthiazolidine-4-Carboxylic Acid	P1957		---	---	---	---	7.303	176.041	[M+Na]+	C6H9NO3S	Alpha amino acids and derivatives	8.14155e+07	6.83252e+07	9.71097e+07	6.45101e+08	3.94717e+08	1632532030	9.63306e+07	5.55472e+08	5.14279e+08	9.12727e+08	8.43913e+08	976295101
3-Amino-Beta-Pinene	P2334		---	---	---	---	6.823	188.128	[M+H]+	C10H18ClN	Bicyclic monoterpenoids	9.32542e+06	847227	1.28202e+07	2.0888e+07	1.34177e+07	8.14276e+07	1.12586e+06	6.2604e+06	1.12886e+07	1.29514e+07	1.11764e+07	1.22159e+07
3-Hydroxyanthranilic Acid	P1366	C00632	---	---	---	---	7.303	154.059	[M+H]+	C7H7NO3	Hydroxybenzoic acid derivatives	8.8647e+07	6.55208e+07	9.3431e+07	7.7415e+08	4.83004e+08	1914267874	9.91334e+07	6.45532e+08	5.76909e+08	1113835227	1010197201	1151935845
3-Iodopropynyl Butylcarbamate	P4521		HMDB0014917	Organoheterocyclic compounds	Diazanaphthalenes	Naphthyridines	8.204	281.994	[M+H]+	C8H12INO2		1.00451e+06	585077	1.21562e+06	1.18538e+06	733201	718306	2.20501e+06	5.46231e+06	1.33789e+06	494456	745348	450667
3-Man2Glcnac	P8187		---	---	---	---	8.342	546.205	[M+H]+	C20H35NO16	Acylaminosugars	433964	536113	911508	1.12267e+07	7.60548e+06	9.71596e+06	1.07126e+06	583009	568806	3.41104e+06	3.73176e+06	3.3738e+06
3-Methylcytidine	P4015		HMDB0240577	Nucleosides, nucleotides, and analogues	Pyrimidine nucleosides	---	5.472	258.109	[M+H]+	C10H15N3O5	Pyrimidine nucleosides	2.63371e+08	1.59513e+08	1.82013e+08	90424447	8.2445e+07	1.11406e+08	2.4064e+08	1.61721e+08	1.84662e+08	1.49124e+08	1.39197e+08	140930078
3-Methylhistamine	P767		HMDB0001861	Organic nitrogen compounds	Organonitrogen compounds	Amines	8.4	126.104	[M+H]+	C6H11N3	2-arylethylamines	1.28644e+07	3.22327e+06	4.21754e+06	6.06814e+07	4.96277e+07	3.20091e+07	1.71514e+07	5.18294e+06	6.4686e+06	1.3457e+07	1.20883e+07	4.07053e+06
3-Methylhistidine	P1810	C01152	HMDB0000479	Organic acids and derivatives	Carboxylic acids and derivatives	Amino acids, peptides, and analogues	8.374	170.093	[M+H]+	C7H11N3O2	Histidine and derivatives	704255414	4.05585e+07	4.60835e+07	5018794287	5143180106	2576294265	1012896363	223207664	3.54775e+08	8.1629e+07	1.03886e+08	9.12027e+07
3-Methylquercetin	P5500	C10084	HMDB0002655	Phenylpropanoids and polyketides	Flavonoids	Flavones	3.635	334.089	[M+H]+	C16H12O7	3-O-methylated flavonoids	8.76012e+07	8.318e+06	287276549	3.43154e+07	482259	3.41346e+07	5149443	3.20727e+06	134453	9.57055e+06	2.78364e+07	1.2314e+07
3-O-Methylfunicone	P6955		---	---	---	---	8.023	427.08	[M+H]+	C20H20O8	Aryl-phenylketones	1.85922e+07	1.78126e+07	1.44879e+07	6.43407e+06	8.10432e+06	6.67565e+06	2.11168e+07	2.66051e+07	2.61773e+07	7.12072e+06	5.61047e+06	5.48398e+06
4-(1H-Indol-3-Yl)Butan-2-One	P2333		---	---	---	---	8.298	188.103	[M+ACN+H]+	C12H13NO	3-alkylindoles	3.80429e+06	8.16715e+06	7.63664e+06	4.59769e+07	6.04862e+07	3.28482e+07	3.38211e+06	5.80839e+06	4.12663e+06	1.70319e+07	2.17439e+07	1.93667e+07
4-Acetoxyphenol	P2393		HMDB0060390	Benzenoids	Phenol esters	---	1.654	191.008	[M+K]+	C8H8O3	Phenol esters	2.46135e+08	8.42984e+07	3.81932e+07	9.05865e+07	6.75007e+07	5.16076e+07	2.92057e+07	2.57156e+07	2.15428e+07	2.2628e+08	1.87529e+08	198271440
4-Androstene-3,17-Dione	P4657	C00280	HMDB0000053	Lipids and lipid-like molecules	Steroids and steroid derivatives	Androstane steroids	6.229	287.197	[2M+H]+	C19H26O2	Androgens and derivatives	1.56538e+07	1.65664e+07	1.83526e+06	5.97162e+07	9.85456e+07	1.95183e+07	6.1798e+06	7.7907e+06	603935	1.98866e+07	1.55295e+07	1.57588e+07
4-Hydroxy-4-(Pyridin-2-Yl)Butan-2-One	P2328		---	---	---	---	6.105	188.071	[M+H]+	C9H11NO2	Pyridines and derivatives	2069417730	2358562773	3955657321	1508166499	1439013204	2548995547	3450503397	3685602036	6801961024	1741545066	1709430537	1644410976
4-Methoxy-9H-Xanthen-9-One	P3831		---	---	---	---	0.719	249.043	[M+H]+	C14H10O3	Xanthones	1.6781e+07	5.68449e+06	13179302	8.30498e+06	5.9452e+06	1.16746e+07	2.34897e+07	7.93904e+06	1.66092e+07	1.02923e+07	8.8157e+06	7.68006e+06
4-Methylabyssinone V	P7172		---	---	---	---	6.71	445.195	[M+H-2H2O]+	C26H30O5	3'-prenylated flavanones	5.6068e+06	838064	1.37339e+07	3.20534e+08	2.6817e+08	7.73976e+08	3.26684e+06	4.43831e+06	3.97578e+06	1.85059e+08	1.77624e+08	2.04565e+08
4-Nitroquinoline-1-Oxide	P2397	C03474	---	---	---	---	7.764	191.041	[M+H-H2O]+	C9H6N2O3	4-nitroquinoline N-oxides	5536882832	4225287240	5816634836	3319175905	3790719627	2896009030	6237132416	5248410103	7136257343	3980108501	3819219928	3708972096
4-O-Methylphloracetophenone	P2157	C10680	HMDB0029646	Organic oxygen compounds	Organooxygen compounds	Carbonyl compounds	8.146	182.894	[M+Na]+	C9H10O4	Alkyl-phenylketones	2.65656e+06	3.95189e+06	2.02232e+06	1.88869e+06	2.23153e+06	3.15075e+06	1.6038e+06	3.19602e+06	2.76356e+06	1.9221e+06	1.89627e+06	1.40547e+06
4-Oxododecanedioic Acid	P4090		---	---	---	---	6.618	262.165	[M+H]+	C12H20O5	Medium-chain keto acids and derivatives	5.30476e+06	4.45107e+06	3.87578e+06	1.0094e+08	7.3806e+07	1.14402e+08	3.95626e+06	7.75554e+06	3.7611e+06	2.94756e+08	2.73113e+08	3.24698e+08
4-Pyridoxate	P2182	C00847	HMDB0000017	Organoheterocyclic compounds	Pyridines and derivatives	Pyridinecarboxylic acids and derivatives	5.766	184.064	[M+H]+	C8H9NO4	Pyridinecarboxylic acids	9.64157e+06	1.32277e+07	1.23655e+07	1.07513e+08	1.10107e+08	4.86691e+07	9.99109e+06	1.51554e+07	1.08192e+07	3.64008e+07	3.51142e+07	3.40417e+07
4-Ureidobutanoic Acid	P1250		---	---	---	---	2.468	147.076	[M+K]+	C5H10N2O3	Gamma amino acids and derivatives	6.58073e+07	4.81622e+07	1.00173e+08	4.71178e+07	4.87521e+07	8.73328e+07	7.58136e+07	6.8642e+07	8.61278e+07	5.92797e+07	5.38531e+07	5.44476e+07
5-Aminovaleric Acid Betaine	P1569		HMDB0014917	Organoheterocyclic compounds	Diazanaphthalenes	Naphthyridines	7.872	160.133	[M+H]+	C8H17NO2		3.80999e+08	3.70404e+08	5.43264e+08	8756525775	7274160679	9105186643	3.21439e+08	4.46415e+08	4.03097e+08	4929141861	4959069054	4895288133
5-Hydroxymethylcytosine	P1111		---	---	---	---	5.817	142.061	[M+H]+	C5H7N3O2	Hydroxypyrimidines	2176674721	1119333829	9.70974e+08	1069741269	8.12569e+08	5.555e+08	1476214611	1169806050	1054194442	7.20212e+08	7.35748e+08	7.18846e+08
5-Methylcytosine	P762	C02376	HMDB0002894	Organoheterocyclic compounds	Diazines	Pyrimidines and pyrimidine derivatives	4.97	126.067	[M+H]+	C5H7N3O	Hydroxypyrimidines	1.77451e+08	2.36635e+08	2.42344e+08	2.16442e+08	3.85121e+08	2.12877e+08	2.3323e+08	2.67616e+08	210354324	1.89055e+08	1.4624e+08	1.73688e+08
5-Methylthioadenosine	P4880	C00170	HMDB0001173	Nucleosides, nucleotides, and analogues	5'-deoxyribonucleosides	5'-deoxy-5'-thionucleosides	2.785	298.096	[M+H]+	C11H15N5O3S	5'-deoxy-5'-thionucleosides	1.40806e+08	1.00823e+08	3.54441e+08	3.81523e+08	3.75649e+08	6.78061e+08	1.51721e+08	1.70365e+08	9.39721e+07	2.20013e+08	2.09962e+08	2.21544e+08
5-Methylurapidil	P6626		---	---	---	---	0.916	402.254	[M+H]+	C21H31N5O3		1.70217e+06	2.94071e+06	2.04172e+06	436316	2.96631e+07	1.69493e+06	2.02975e+06	2.54161e+07	2.61272e+07	4.14352e+06	5.09897e+06	3.97281e+06
5-O-Methylvisammioside	P7282		---	---	---	---	1.021	453.167	[M+H]+	C22H28O10	Furanochromones	2.15693e+07	3.05729e+07	1.62182e+07	1.35772e+07	7.03346e+06	1.04146e+07	5.97664e+06	2.26275e+06	4.39041e+06	1.07467e+08	1.07676e+08	1.6772e+08
5-S-Methylthioadenosine	P4883		---	---	---	---	2.142	298.098	[M+H]+	C11H15N5O3S	5'-deoxy-5'-thionucleosides	6.44459e+07	3.56528e+07	1.26495e+08	8.74531e+07	6.35094e+07	3.35287e+08	9.51818e+07	1.79224e+08	4.18027e+07	2.75608e+07	1.40068e+08	1.32547e+08
7,8-Didehydroastaxanthin	P8473		HMDB0036872	Lipids and lipid-like molecules	Prenol lipids	Triterpenoids	4.495	594.375	[M+ACN+H]+	C40H50O4	Triterpenoids	1.05337e+07	398641	2.26991e+07	5.09112e+06	905011	1.64819e+06	1.43191e+07	1.02063e+07	3.40551e+06	1.06555e+07	1.36013e+07	1.61698e+07
8-Acetamido-2-Methyl-7-Oxononanoic Acid	P3710		---	---	---	---	5.887	244.155	[M+H]+	C12H21NO4	Medium-chain fatty acids	1.63015e+08	1.09004e+08	8.78745e+07	6.31377e+08	5.26894e+08	2106288653	7.82394e+07	1.04402e+08	8.20341e+07	1.80834e+08	1.71251e+08	164153773
9,10-Alpha-Epoxy-Eremanthin	P4581		---	---	---	---	3.512	284.331	[M+H]+	C15H18O3	Gamma butyrolactones	1.33504e+07	6.56605e+06	3.90793e+06	4.07766e+06	4.49716e+06	453520	1.13421e+06	347828	363642	1.19432e+07	1.33579e+07	1.62472e+07
9,13-Epoxy-3,15,16,18-Labdanetetrol	P6291		---	---	---	---	1.519	379.25	[M+2H]2+	C20H36O5	Diterpenoids	5.03535e+06	676549	8.44233e+06	2.54631e+06	3.74039e+07	2.97024e+06	1.41235e+06	1.90608e+06	100208	1.51267e+06	5.33162e+06	2.6134e+06
Acetoxyaureol	P5935		---	---	---	---	9.361	357.25	[M+H]+	C23H32O3		256370763	7.7261e+07	2.54523e+08	5.68138e+08	4.8543e+08	5.08984e+08	1.96415e+08	1.16507e+08	8.81869e+07	2.56933e+08	2.8004e+08	2.59488e+08
Acetylcarnitine	P2792	C02571	HMDB0000201	Lipids and lipid-like molecules	Fatty Acyls	Fatty acid esters	6.716	204.123	[M]+	C9H18NO4	Acyl carnitines	4.81154e+08	1.69626e+08	849159246	10078296598	8243537983	18658571488	2.85949e+08	458212321	5.05047e+08	7154345498	6716867964	7227750304
Aconine	P7741	C19990	---	---	---	---	4.736	500.276	[M+H]+	C25H41NO9	Aconitane-type diterpenoid alkaloids	1.15247e+06	4.54301e+06	1.64182e+07	3.83248e+06	5.72682e+06	1.53082e+06	103323	2.47595e+06	424728	2.25189e+06	4.0671e+06	5.94673e+06
Aconitic Acid	P2553		HMDB0000958	Organic acids and derivatives	Carboxylic acids and derivatives	Tricarboxylic acids and derivatives	6.816	197.001	[M+H]+	C6H6O6	Tricarboxylic acids and derivatives	4.44639e+07	122178512	7.24763e+08	6.01416e+07	668997	2.55072e+06	2.54129e+07	206232162	2.46076e+07	7.54346e+07	141156179	4.48334e+07
Adenosine	P4214	C00212	HMDB0000050	Nucleosides, nucleotides, and analogues	Purine nucleosides	---	5.569	268.104	[M+H]+	C10H13N5O4		1.52164e+08	9.78692e+07	1.35215e+07	4.95177e+06	1.97356e+07	1.38182e+07	9.6681e+07	7.92861e+07	1.01814e+08	1.04323e+08	9.81582e+07	8.4366e+07
Ainidiol	P7404		---	---	---	---	0.853	465.373	[M+H]+	C30H50O2	Triterpenoids	9.53481e+06	3.0328e+06	3.4531e+06	5.77374e+06	2.74665e+06	2.98269e+06	1.15145e+07	5.19723e+06	4.08729e+06	7.63494e+06	6.78532e+06	8.09228e+06
Ajmaline	P5381	C06542	---	---	---	---	3.035	327.216	[M+H-H2O]+	C20H26N2O2		1.35832e+07	1.98795e+07	2.25795e+07	1.63673e+07	1.3617e+07	1.17231e+07	1.63615e+07	1.68653e+07	1.09457e+07	10203346	2.48642e+06	1.62301e+06
Alanylleucine	P2756		HMDB0028691	Organic acids and derivatives	Carboxylic acids and derivatives	Amino acids, peptides, and analogues	3.463	203.139	[M+H]+	C9H18N2O3	Dipeptides	1.42539e+07	3.40444e+06	2.82461e+07	9.27379e+07	1.22791e+08	1.24917e+08	2.47882e+06	2.71454e+06	1.35796e+07	5.21396e+07	4.93768e+07	4.94143e+07
Albendazole	P4182	C01779	---	---	---	---	7.383	266.097	[M+H]+	C12H15N3O2S	2-benzimidazolylcarbamic acid esters	1.90017e+08	2.04752e+08	2.10688e+08	1028936444	1060761476	1266466978	1.38419e+08	2.65811e+08	1.96073e+08	8.96523e+08	8.65517e+08	8.75074e+08
Alcuronium Chloride	P8880		---	---	---	---	5.771	666.39	[M+H]+	[C44H50ClN4O2]+		5.49568e+06	2.22844e+06	6.38928e+06	1.25014e+07	1.09213e+07	2.00663e+06	1.98697e+06	6.2477e+06	2.09712e+06	3.36483e+06	3.56922e+06	3.22596e+06
Alfentanil	P6825	C08005	---	---	---	---	0.989	417.262	[M+ACN+H]+	C21H32N6O3	Anilides	1.64662e+07	4.41597e+07	3.63412e+07	3.08722e+07	1.26747e+07	1.41897e+07	5.90894e+06	1.03133e+07	5.03065e+06	6.52813e+07	6.10453e+07	6.91379e+07
Alibendol	P4359		---	---	---	---	6.954	274.105	[M+K]+	C13H17NO4	Salicylamides	4.58618e+07	6.71989e+07	9.30685e+07	5.15413e+06	1.95678e+07	921635	1.01964e+07	5.99557e+07	8.67391e+06	3.1543e+06	3.61495e+06	3.8428e+06
Alisol B Acetate	P7921		---	---	---	---	1.26	515.368	[M+H]2+	C32H50O5	Triterpenoids	2.89098e+07	4.57395e+07	5.58701e+07	5.20604e+07	2.05666e+07	4.01631e+07	2.68702e+07	106323646	2.65762e+07	4.89853e+07	4.8504e+07	4.43397e+07
Alliin	P2005	C08265	HMDB0033592	Organic acids and derivatives	Carboxylic acids and derivatives	Amino acids, peptides, and analogues	9.047	178.059	[M+H]+	C6H11NO3S	L-alpha-amino acids	4.68239e+08	1.94768e+07	2.33349e+07	5.40695e+08	9.00328e+07	5.56001e+08	6.70226e+08	7.55453e+08	9.02377e+08	2.24213e+08	3.3566e+07	2.35835e+08
Aloin A	P7122	C10305	HMDB0035219	Benzenoids	Anthracenes	---	9.02	441.111	[M+H]+	C21H22O9	Anthracenes	1.41614e+07	4.13224e+06	2.23169e+07	1.29373e+07	9.35685e+06	2.78248e+07	3.35932e+06	2.25699e+06	4.99847e+06	8.48458e+06	7.39004e+06	7.74033e+06
Alpha-Galactosamine-1-Phosphate	P4047		---	---	---	---	3.111	260.059	[M+H]+	C6H14NO8P	Monosaccharide phosphates	9.8084e+06	4.33549e+06	125328	7.12252e+07	1.07326e+08	503479	1.81029e+07	2.60303e+07	1.24917e+06	2.26297e+07	9.79359e+06	2.04282e+07
Ambroxol	P6256		---	---	---	---	7.376	376.98	[M+H]+	C13H18Br2N2O	Phenylmethylamines	2.16367e+06	2.30568e+06	1.15114e+07	7.05228e+06	6.89391e+06	3.82657e+06	3.43874e+06	1.26329e+06	3.18148e+06	3.98229e+06	2.51505e+06	3.34011e+06
Amodiaquin Dihydrochloride Dihydrate	P5915		---	---	---	---	5.362	356.156	[M+H]+	C20H25Cl2N3O2		4.55037e+06	1.53132e+07	2.40719e+07	1.22047e+07	7.06809e+06	1.18728e+07	2.37342e+07	1.84528e+07	5.99452e+06	2.54511e+07	2.43894e+07	2.25565e+07
Amorphigenin	P6748		---	---	---	---	8.025	411.15	[M+Na]+	C23H22O7	Rotenones	1.21752e+07	8394341	1.60999e+07	2.36406e+07	3.08092e+07	4.02656e+07	3.88257e+07	2.13795e+07	3.40752e+07	1.75713e+07	1.60583e+07	1.57622e+07
Ancistrocladine	P6696	C09335	---	---	---	---	0.916	408.216	[M+H]+	C25H29NO4	Naphthylisoquinolines	7.97042e+06	1.36047e+07	1.08044e+07	7.36716e+06	6.5016e+06	8.85789e+06	4.77214e+06	7.52458e+06	8.39698e+06	2.02316e+07	1.7505e+07	2.41731e+07
Anileridine	P5876		---	---	---	---	1.795	353.23	[M+H]+	C22H28N2O2	Phenylpiperidines	6.06183e+06	1.1381e+07	1.10635e+07	7.00396e+07	6.69783e+07	1.47638e+07	8.58083e+06	1.70478e+07	4.8383e+06	1.93568e+07	1.61073e+07	1.36612e+07
Anserine	P3662	C01262	HMDB0000194	Organic acids and derivatives	Peptidomimetics	Hybrid peptides	8.427	241.13	[M+H]+	C10H16N4O3	Hybrid peptides	1324780561	5.27121e+08	6.56486e+08	1617922791	1551737702	1327787708	1367845731	561605717	5.94521e+08	8.61609e+08	8.22213e+08	7.8841e+08
Anthothecol	P7952		---	---	---	---	8.432	519.167	[M+2H]2+	C28H32O7	Limonoids	8.88098e+07	5.0062e+07	5.77783e+07	5279637	4.08727e+06	3.05627e+07	1.35962e+08	4.48292e+07	1.70091e+08	2.05051e+07	1.9844e+07	2.11771e+07
Arborinine	P4617	C10643	HMDB0030177	Organoheterocyclic compounds	Quinolines and derivatives	Benzoquinolines	6.891	286.105	[M+H]+	C16H15NO4	Acridones	1.07159e+07	6.78286e+06	1.28263e+07	3.31281e+08	3.22947e+08	2.20493e+08	1.82963e+07	1.58617e+07	1.80321e+07	1.48296e+08	1.56683e+08	1.56527e+08
Arecoline Hydrobromide	P4351		HMDB0030353	Alkaloids and derivatives	---	---	6.786	273.986	[M+Na]+	C8H14BrNO2	Alkaloids and derivatives	1.12277e+07	7.05925e+07	5.25178e+07	5.98007e+06	1.94274e+07	1.49114e+07	2.27508e+07	6.34474e+07	4.72145e+07	5.27308e+06	7.19986e+06	9.49844e+06
Arginine	P1941	C02385	HMDB0000517	Organic acids and derivatives	Carboxylic acids and derivatives	Amino acids, peptides, and analogues	8.264	175.119	[M+H]+	C6H14N4O2	L-alpha-amino acids	6.99011e+06	1.39456e+07	1.58221e+07	1.20369e+06	826000	1.37889e+06	5.81796e+06	1.96573e+06	1.06868e+07	2.61153e+07	2.44708e+07	1.32403e+07
Arnicolide D	P5822		---	---	---	---	1.061	350.2	[M+H]+	C19H24O5	Sesquiterpene lactones	1.60428e+08	1.71085e+08	1.0309e+08	2.13469e+08	2.28848e+08	8.50199e+07	1.23114e+08	8.78358e+07	8.2188e+07	1.47144e+08	1.39844e+08	1.38106e+08
Asparagine	P914	C16438	HMDB0000168	Organic acids and derivatives	Carboxylic acids and derivatives	Amino acids, peptides, and analogues	8.045	133.061	[M+H]+	C4H8N2O3	Asparagine and derivatives	8.154e+08	1058502499	7.30589e+08	5.06739e+08	5.61447e+08	5.30794e+08	7.48239e+08	8.26695e+08	8.99167e+08	627446670	5.7821e+08	5.19871e+08
Balofloxacin	P2508	C13906	---	---	---	---	6.263	195.599	[M+ACN+H]+	C20H24FN3O4	Quinoline carboxylic acids	4.68178e+07	2.47754e+07	2.09461e+07	1.53828e+07	7.76772e+06	1.54517e+07	3.73351e+07	1.85462e+07	1.21075e+07	2.33298e+07	2.04837e+07	2.34952e+07
Baohuoside I	P8116		---	---	---	---	5.35	537.168	[M+H]+	C27H30O10	Flavonoid-3-O-glycosides	2.69275e+06	288891	2.18926e+07	4.36599e+06	1.77383e+06	127892	2.85231e+06	200301	1.54681e+06	2.45227e+07	3.10753e+07	4.44361e+07
Barceloneic Acid A	P5583		---	---	---	---	1.011	338.124	[M+ACN+H]+	C16H16O7	Diphenylethers	9.46242e+07	5.43365e+07	2.63419e+07	2.45904e+07	1.12993e+07	1.67674e+07	9.01663e+07	2.88854e+07	9.26613e+06	4.89588e+07	4.79188e+07	4.86563e+07
Belladonnine	P8166	C10845	---	---	---	---	4.578	543.319	[M+H]+	C34H42N2O4	Naphthalenecarboxylic acids and derivatives	1.32333e+07	4.25885e+07	4.73124e+07	8.44572e+06	1.37685e+07	1.12354e+07	1.34104e+07	1.63453e+07	2.40001e+06	1.32732e+07	1.13903e+07	1.97514e+07
Benzamidine	P646	C01784	---	---	---	---	2.739	121.072	[M+H]+	C7H8N2		2.04539e+08	2.69643e+08	3.02093e+08	2670446551	2345794259	2426183935	1.37007e+08	3.72296e+08	2.59036e+08	9.05829e+08	8.82013e+08	939775048
Benzoin	P2995	C01408	HMDB0032039	Phenylpropanoids and polyketides	Stilbenes	Benzoins	3.59	212.839	[M+Na]+	C14H12O2	Benzoins	2.01606e+07	8.21797e+06	4.15784e+06	1.06964e+06	2.41431e+06	1.44225e+06	1.39276e+06	4.56965e+06	1.32542e+06	1.1762e+07	1.92764e+07	1.42034e+07
Benzphetamine	P3641	C07538	HMDB0015003	Benzenoids	Benzene and substituted derivatives	Phenethylamines	1.326	240.18	[M+H]+	C17H21N	Amphetamines and derivatives	7.6137e+07	6.01237e+07	3.99613e+07	5.69417e+07	6.84731e+07	3.97238e+07	8.30547e+07	1.23389e+08	8.35826e+07	6.6906e+07	5.87179e+07	6.03203e+07
Benzyl Isothiocyanate	P2324	C03098	HMDB0033969	Benzenoids	Benzene and substituted derivatives	---	0.191	187.999	[M+Na]+	C8H7NS	Benzene and substituted derivatives	14180665	6.20714e+06	4.43833e+06	1.34651e+06	2.70362e+06	2.36611e+06	1.09151e+06	943421	773036	4.25561e+07	1.95482e+07	1.49059e+07
Benzylglucosinolate	P7205		HMDB0038419	Organic oxygen compounds	Organooxygen compounds	Carbohydrates and carbohydrate conjugates	7.567	448.016	[M+H]+	C14H19NO9S2	Alkylglucosinolates	1.69631e+08	1.44604e+08	2.07713e+08	1.52925e+08	2.06967e+08	1.50903e+08	2.79502e+08	2.36942e+08	2.88995e+08	7.94508e+07	1.74927e+08	4.12897e+07
Betaine	P1062	C00719	HMDB0000043	Organic acids and derivatives	Carboxylic acids and derivatives	Amino acids, peptides, and analogues	6.266	140.068	[M+Na]+	C5H11NO2	Alpha amino acids	5.03914e+08	1386205589	1259595043	2.82364e+08	672899468	5.94589e+08	5.68506e+08	1363271025	1351781187	9.43961e+08	8.43538e+08	8.71669e+08
Beta-Peltatin	P7000		---	---	---	---	7.876	432.169	[M+ACN+H]+	C22H22O8	Lignan lactones	3.18463e+06	2.31374e+06	5.99426e+06	2.38066e+07	27717525	2.73814e+07	3.42359e+06	3.3229e+06	3.29161e+06	1.92787e+07	1.71593e+07	1.768e+07
Bexarotene	P5810	D03106	HMDB0014452	Lipids and lipid-like molecules	Prenol lipids	Retinoids	0.598	349.216	[M+H]+	C24H28O2	Retinoids	8.1838e+06	8.80361e+06	1.74501e+06	8.98117e+06	9.56171e+06	2.90699e+06	2.21412e+07	3.08866e+07	1.11839e+07	1.14948e+07	1.0359e+07	1.35453e+07
Boldine	P5818	C09365	---	---	---	---	6.424	350.106	[M+K]+	C19H21NO4	Aporphines	3314703	5.52235e+06	1.92056e+06	474671	228733	3.70437e+06	3.50094e+06	3.35778e+06	7.57156e+06	1.62932e+07	1.21658e+07	14474541
Bosentan	P8233	D07538	HMDB0014699	Organoheterocyclic compounds	Diazines	Pyrimidines and pyrimidine derivatives	8.168	552.19	[M+H]+	C27H29N5O6S	Bipyrimidines and oligopyrimidines	511938	620591	250057	9.74148e+06	9.23846e+06	2.65557e+06	631317	189224	216809	4.07711e+06	3.71723e+06	3.16048e+06
Bracteatin	P5272	C08577	---	---	---	---	6.89	320.075	[M+H]+	C15H10O7	Aurone flavonoids	2.36537e+07	4.19581e+07	4.64393e+07	1.4337e+07	2.4816e+07	9.12499e+06	3.82621e+07	4.91175e+07	4.11905e+07	2.29646e+07	2.38039e+07	2.41488e+07
Bromazepam	P5197		HMDB0015511	Organoheterocyclic compounds	Benzodiazepines	1,4-benzodiazepines	6.719	316.012	[M+H]+	C14H10BrN3O	1,4-benzodiazepines	4.08405e+06	1.79387e+06	7.40462e+06	2.62174e+07	1.99211e+07	2.56479e+07	3.11946e+06	4.43038e+06	4.1418e+06	8.32476e+06	9.25528e+06	8.74025e+06
Bufotalin	P7423	C16923	---	---	---	---	8.41	467.238	[M+H]+	C26H36O6	Bufanolides and derivatives	3.83607e+06	665186	875840	1.22392e+07	1.16283e+07	1.05073e+07	7.53932e+06	1.01653e+06	3.51253e+06	4.02124e+06	3.13559e+06	3.44712e+06
Bullatine B	P7085		---	---	---	---	4.77	438.298	[M+H]+	C24H39NO6	Aconitane-type diterpenoid alkaloids	5.2817e+06	8.27992e+06	5.61385e+06	5.08147e+06	7.43249e+06	5.47751e+06	6.28746e+06	9.92352e+06	6.02295e+06	10186376	1.14588e+07	1.12583e+07
Busulfan	P4254	C06862	HMDB0032764	Organic acids and derivatives	Carboxylic acids and derivatives	Amino acids, peptides, and analogues	2.181	269.009	[M+Na]+	C6H14O6S2	Organosulfonic acid esters	2.30506e+07	2.03953e+07	1.40809e+07	4.8182e+07	5.11491e+07	2.44469e+07	5.09866e+06	1.31952e+07	3.33142e+06	2.903e+07	5.10558e+07	7.835e+07
butyrolactone II	P5930		---	---	---	---	6.624	356.969	[M+H]+	C19H16O7		5.24389e+06	314750	4.83415e+06	1.39945e+07	3.01817e+06	9.1243e+06	6.85042e+06	4.7292e+06	8.09043e+06	136545	346967	19302.8
Butyryl Carnitine	P3490		---	---	---	---	5.993	232.155	[M+H]+	C11H21NO4	Acyl carnitines	8.51041e+08	6.72612e+08	8.09872e+08	9238977080	8570410032	11066120263	6.95524e+08	1124598756	7.99093e+08	3200176662	2685453989	2658267470
C17-Sphinganine	P4687		---	---	---	---	1.484	288.29	[M+H]+	C17H37NO2	1,2-aminoalcohols	7.25033e+08	9.93501e+08	7.1115e+08	9.76365e+08	4.81842e+08	5.37467e+08	1272904257	6.81021e+08	6.10415e+08	1305389940	1472101769	1648674508
Caffeic Acid	P2110	C01481	HMDB0003501	Phenylpropanoids and polyketides	Cinnamic acids and derivatives	Hydroxycinnamic acids and derivatives	4.353	181.053	[M+H]+	C9H8O4	Hydroxycinnamic acids	2.5218e+08	1.75531e+08	1.59066e+08	1032609026	1169935910	2287489998	2.69456e+08	2.17043e+08	2.52216e+08	8.07898e+08	8.22319e+08	7.66595e+08
Caffeoyl Putrescin	P3865		---	---	---	---	7.551	251.137	[M+Na]+	C13H18N2O3	Caffeic acid and derivatives	2.92889e+07	8.94085e+06	1.22972e+07	1170195522	1090725554	1845908747	1.62494e+07	1.09078e+07	3.33143e+07	6.62488e+08	6.23904e+08	6.51646e+08
Caffeoylcholine	P4189		---	---	---	---	5.77	266.139	[M]+	C14H20NO4	Coumaric acids and derivatives	3.96269e+07	2.75857e+07	127046063	3.41204e+08	2.7479e+08	5.79439e+08	2.62643e+07	2.25713e+07	5.73902e+07	9.06312e+07	9.78473e+07	1.01639e+08
Caftaric Acid	P5522		HMDB0013680	Phenylpropanoids and polyketides	Cinnamic acids and derivatives	Hydroxycinnamic acids and derivatives	0.644	335.032	[M+K]+	C13H12O9	Coumaric acids and derivatives	8.49309e+07	6.79873e+07	2.46072e+06	2.31832e+07	3.41426e+07	1.95619e+07	9.06429e+06	1.68946e+07	1.2537e+07	9.28063e+07	1.05196e+08	9.25218e+07
Calycanthine	P5778	C10573	HMDB0029561	Organoheterocyclic compounds	Quinolines and derivatives	Aminoquinolines and derivatives	1.069	347.219	[M+H]+	C22H26N4	Aminoquinolines and derivatives	3.82159e+07	1.66669e+07	52350660	1.49752e+07	1.54361e+07	3.30419e+07	2.05615e+07	4.01871e+07	3.88257e+07	4.57395e+07	3.58071e+07	4.11409e+07
Canarione	P4334		---	---	---	---	7.749	273.044	[M+H]+	C14H8O6		1462044240	1112803487	1528877740	8.13324e+08	934258120	7.37458e+08	1597088155	1362247969	1843293260	923650603	8.56299e+08	8.62609e+08
Carbamimidothioic Acid	P2839		---	---	---	---	1.662	206.982	[M+H]+	C3H8N2O3S2	Organosulfonic acids	5.48601e+07	1.92938e+07	7.96935e+06	2.21334e+07	1.59539e+07	1.08087e+07	7.67881e+06	4.44586e+06	5.09105e+06	5.15177e+07	3.96779e+07	4.60706e+07
Carbetamide	P3569	C11075	---	---	---	---	6.502	237.124	[M+H]+	C12H16N2O3	Phenylcarbamic acid esters	1.66468e+06	6.36742e+06	916582	6.09331e+06	7.18834e+06	120237	6.26987e+06	3.90066e+06	598419	2.48539e+07	2.41027e+07	2.66563e+07
Carnitine	P1610	C00487	HMDB0000062	Organic nitrogen compounds	Organonitrogen compounds	Quaternary ammonium salts	7.38	162.113	[M+H]+	C7H15NO3	Carnitines	2.36452e+08	2.45083e+08	2.65273e+08	4898952543	4855065252	7072052449	1.63116e+08	3.38615e+08	2.27057e+08	3088407549	2967120617	3006986859
Carnosine	P3370	C00386	HMDB0000033	Organic acids and derivatives	Peptidomimetics	Hybrid peptides	8.4	227.114	[M+H]+	C9H14N4O3	Hybrid peptides	5096368960	3141170741	3064355581	7745562832	7223671134	8135222021	8597197746	3342195034	8142671199	5058273854	4943650237	4729076780
Catharanthine Hemitartrate	P7873		---	---	---	---	8.432	511.202	[M+H]+	C25H32N2O8	Ibogan-type alkaloids	1.41528e+07	3.21235e+06	5.25085e+06	2.83905e+06	1.81258e+06	7.63995e+06	1.77701e+07	3.50709e+06	7.59688e+06	3.39067e+06	3.15597e+06	3.12337e+06
Cephalexin - Dark Web Drugs	P5785		---	---	---	---	7.38	348.101	[M+H]+	C16H17N3O4S	Cephalosporins	3.22002e+07	3.66029e+07	3.77734e+07	403026774	3.92741e+08	5.43611e+08	2.42656e+07	4.52731e+07	4.03856e+07	2.84809e+08	269961212	2.72702e+08
Cephalotaxine	P5203	C10580	---	---	---	---	5.8	316.162	[M+H-H2O]+	C18H21NO4	Cephalotaxus alkaloids	2.51171e+07	1.30236e+08	1.95761e+07	3.83476e+06	3.98629e+06	3.25339e+06	4.30644e+07	2.22282e+07	2.86133e+07	1.73345e+06	7.59138e+06	6.19686e+06
Chelidonic Acid	P2225	C08476	---	---	---	---	6.714	185.004	[M+H-H2O]+	C7H4O6	Organic acids	2.81038e+06	1.4609e+06	4.48537e+06	2.53868e+07	2.37702e+07	3.4976e+07	1833059	2.41068e+06	3.04351e+06	2.03073e+07	1.83399e+07	2.00104e+07
Ches	P2868		HMDB0031404	Organic nitrogen compounds	Organonitrogen compounds	Cyclohexylamines	6.603	208.1	[M+H]+	C8H17NO3S	Cyclohexylamines	1651672514	8.1994e+06	4.45921e+06	1279964419	5.60231e+08	1538031106	1794147231	4.54586e+07	1.23271e+07	1373895429	1216877878	1405005354
Chloridazone-Desphenyl	P1217		---	---	---	---	7.226	146.019	[M+ACN+H]+	C4H4ClN3O	Aminopyridazines	4.76612e+08	3.34648e+08	7.54678e+08	2.94022e+08	274413839	313341826	458882314	4.40527e+08	6.97857e+08	1.60667e+07	4.12903e+08	1.69705e+07
Chloro-Ib-Meca	P8180		---	---	---	---	7.218	545.018	[M+H]+	C18H18ClIN6O4		9.99008e+07	7.70265e+07	1.48811e+08	3.40784e+07	3.31403e+07	3.18907e+07	3.38328e+07	7.45843e+07	7.04445e+07	96546.8	738354	521742
Chloroxine	P3021		HMDB0015373	Organoheterocyclic compounds	Quinolines and derivatives	Haloquinolines	6.127	213.983	[M+K]+	C9H5Cl2NO		1.24181e+07	1.13064e+07	4.88369e+06	4.07828e+07	3.45545e+06	853808	758074	1.6117e+06	811891	4.45972e+07	5.43223e+07	3.23145e+07
Cholest-4,6-Dien-3-One	P6660		HMDB0002394	Lipids and lipid-like molecules	Steroids and steroid derivatives	Cholestane steroids	1.088	405.311	[M+NH4]+	C27H42O	Cholesterols and derivatives	290137	3.91833e+06	91857.9	1.47423e+06	920555	3.67143e+06	1.9811e+07	6.04614e+07	283692	1.88699e+07	2.17248e+07	2.52829e+07
Cholesterol	P6152	C00187	HMDB0000067	Lipids and lipid-like molecules	Steroids and steroid derivatives	Cholestane steroids	0.914	369.352	[M+H-2H2O]+	C27H46O	Cholesterols and derivatives	5.9096e+06	1.24861e+07	8.32501e+06	5.1321e+06	6.42938e+06	5.34686e+06	1.69267e+07	1.31279e+07	1.14529e+07	1.32007e+07	1.29223e+07	12737015
Cholic Acid	P9710	C00695	HMDB0000619	Lipids and lipid-like molecules	Steroids and steroid derivatives	Bile acids, alcohols and derivatives	1.287	834.602	[M+K]+	C24H40O5		2.96193e+08	525013054	4.01781e+08	4.91771e+08	3.65686e+08	9.22991e+08	6.96139e+08	5.97427e+08	1794290208	1153221647	8.47738e+08	1053870528
Choline	P323	C00114	HMDB0000097	Organic nitrogen compounds	Organonitrogen compounds	Quaternary ammonium salts	5.475	104.108	[M]+	C5H14NO	Cholines	18457246655	16874245078	18895413703	19582593923	19113775112	19757952519	27522061584	25975528591	23456862954	2.11722e+08	5.97063e+07	5.13161e+07
Cinchonine	P5495	C06528	---	---	---	---	7.552	333.14	[M+H-H2O]+	C19H22N2O	Cinchona alkaloids	4.20905e+06	1.29317e+06	2.1905e+06	2.64154e+08	2.39621e+08	392919491	3.54088e+06	1.34986e+06	5.04694e+06	1.61872e+08	1.58587e+08	1.58197e+08
Citrulline	P1964	C00327	---	---	---	---	7.979	176.103	[M+H]+	C6H13N3O3	L-alpha-amino acids	140706729	2.41987e+08	1.82176e+08	1.99623e+08	2.45188e+08	1.49584e+08	1.05452e+08	2.30207e+08	1.45215e+08	1.69253e+08	1.65977e+08	1.51134e+08
Clafen	P4544		---	---	---	---	7.614	283.014	[M+H]+	C7H15Cl2N2O2P	Nitrogen mustard compounds	1.77859e+07	2.08363e+07	1.93026e+07	1.32688e+07	1.87649e+07	7.25399e+06	3.80806e+07	5.07428e+07	3.52604e+07	2.43945e+07	2.06234e+07	2.36944e+07
Clocortolone Pivalate	P7683		HMDB0014976	Lipids and lipid-like molecules	Steroids and steroid derivatives	Hydroxysteroids	5.81	495.241	[M+H]+	C27H36ClFO5	Gluco/mineralocorticoids, progestogins and derivatives	3.17062e+06	4.69878e+06	5.87874e+06	4.24815e+07	8.85129e+07	2.47945e+06	2.65113e+06	6.97768e+06	1.87331e+06	2.13566e+07	2.13781e+07	2.24682e+07
Cocamidopropylbetaine	P5688		---	---	---	---	4.306	343.295	[M+H]+	C19H38N2O3	Alpha amino acids	3.12887e+06	6.34823e+06	6.84448e+06	2.992e+06	1.54135e+06	3.7708e+06	3.82797e+06	3.45971e+07	2.08922e+06	6.12201e+06	6.57466e+06	5.94806e+06
Cocamidoprpylbetaine	P5689		---	---	---	---	4.039	343.296	[M+H]+	C19H38N2O3		8.98844e+06	1.46461e+07	1.01801e+07	2.70835e+06	1990461	8.4723e+06	2.61112e+06	2.62189e+06	253970	9.31249e+06	9.00008e+06	1.16655e+07
Colchicine	P7079	C07592	HMDB0015466	Hydrocarbon derivatives	Tropones	---	7.736	438.128	[M+ACN+H]+	C22H25NO6	Tropones	1.53204e+08	5.87053e+07	4.31212e+07	2.17364e+07	3.59188e+07	2.30726e+07	1.07374e+08	3.02567e+07	9.62814e+06	5.74466e+07	8.32594e+07	4.56365e+07
Conessine	P6293	C06545	---	---	---	---	0.986	379.305	[M+H]+	C24H40N2	Conanine-type alkaloids	1.05933e+07	2.71309e+07	5.8662e+07	3.36099e+07	8.50009e+06	3.19609e+07	1.49339e+07	4.90946e+07	1.55924e+07	3.13382e+07	3.6993e+07	3.87685e+07
Conivaptan HCl	P3847		---	---	---	---	5.434	250.11	[M+H]+	C32H27ClN4O2	Benzanilides	9.86534e+08	2.00967e+08	145212827	2089717141	2069443439	3992538956	6.73883e+08	1.80094e+08	6.56435e+07	6.79898e+06	2.01153e+06	3.60642e+06
Cordycepin	P3880	C08431	---	---	---	---	3.92	252.109	[M+H]+	C10H13N5O3		1.87714e+07	3.48471e+06	1.33041e+07	1.26381e+06	2.32272e+06	1.79558e+06	6.72663e+08	3.10888e+08	4.39466e+08	2.53199e+08	230706075	1.89849e+08
Corynoxine	P6681		---	---	---	---	5.842	407.19	[M+Na]+	C22H28N2O4	Indolizidines	9.7779e+06	1.20913e+07	1.19587e+07	1.22082e+08	2.31313e+08	4.70994e+06	8.96568e+06	2.5842e+07	5.10004e+06	5.91993e+07	5.9126e+07	6.04546e+07
Cotinine	P1978		HMDB0001046	Organoheterocyclic compounds	Pyridines and derivatives	Pyrrolidinylpyridines	8.021	177.025	[M+H]+	C10H12N2O	Pyrrolidinylpyridines	3.96043e+08	4.93046e+08	3.25689e+08	222027597	2.49131e+08	2.38368e+08	4.34525e+08	6.84588e+08	5.40724e+08	2.30708e+08	2.06295e+08	2.0575e+08
Creatine	P886	C00300	HMDB0000064	Organic acids and derivatives	Carboxylic acids and derivatives	Amino acids, peptides, and analogues	7.304	132.077	[M+H]+	C4H9N3O2	Alpha amino acids and derivatives	3.59265e+07	2.90771e+07	3.99549e+07	449543731	2.51086e+08	1254131644	4.12616e+07	2.82019e+08	2.49432e+08	9.4127e+08	8.24834e+08	1141258599
Creatinine	P511	C00791	HMDB0000562	Organic acids and derivatives	Carboxylic acids and derivatives	Amino acids, peptides, and analogues	4.487	114.067	[M+H]+	C4H7N3O	Alpha amino acids and derivatives	77369910261	55939642624	77644558541	121270000000	135344000000	146017000000	73633678283	76663889045	73698682624	96480078099	94861780445	91291364494
Crotamiton	P2795	D01381	HMDB0014410	Benzenoids	Benzene and substituted derivatives	Anilides	5.491	204.14	[M+H]+	C13H17NO	Anilides	1.19563e+07	25420088	1.16619e+07	1.38601e+06	3.71831e+06	2.65215e+06	5.91853e+06	1.81717e+07	9.76144e+06	3.31783e+06	1.15431e+06	456828
Crotonoside	P5029	C08432	HMDB0000403	Organoheterocyclic compounds	Imidazopyrimidines	Purines and purine derivatives	6.082	306.081	[M+Na]+	C10H13N5O5	Purine nucleosides	1.09819e+08	5.38475e+07	2.81812e+08	1.72559e+07	2.37796e+07	1.16681e+08	1.53634e+08	3.17333e+08	3.45003e+08	9.69304e+07	8.36401e+07	7.67661e+07
Crustecdysone	P7780	C02633	HMDB0030180	Lipids and lipid-like molecules	Steroids and steroid derivatives	Bile acids, alcohols and derivatives	4.711	503.295	[M+K]+	C27H44O7	Hydroxy bile acids, alcohols and derivatives	8.37955e+06	1.62252e+07	3.39912e+07	2.26101e+07	1.42748e+07	7.59789e+06	5.83155e+06	4.98179e+06	1.20491e+07	1.33943e+07	1.26193e+07	9.49345e+06
Cryptopine	P6158		---	---	---	---	0.615	370.166	[M+H]+	C21H23NO5	Protopine alkaloids	4.02472e+06	6.59403e+06	6.60398e+06	2.29519e+06	2.10449e+06	1.63578e+06	2.5043e+06	2.8117e+06	3.27227e+06	4.30284e+06	5.13319e+06	4.42875e+06
Cryptotanshinone	P5261		HMDB0035220	Lipids and lipid-like molecules	Prenol lipids	Diterpenoids	5.86	319.137	[M+Na]+	C19H20O3	Tanshinones, isotanshinones, and derivatives	2.74692e+07	4.10855e+07	3.76078e+07	1.71704e+08	3.44526e+08	1.29966e+07	1.69149e+07	5.40928e+07	1.27212e+07	9.88468e+07	9.55095e+07	9.95158e+07
Culpin	P4168		---	---	---	---	6.091	265.121	[M+H]+	C16H18O2	Prenylated hydroquinones	1717442625	4.54976e+08	3.21471e+08	6.14559e+08	488284370	3.31683e+08	2227925706	1035739590	3.90048e+08	449608738	4.15733e+08	4.02871e+08
Cyanidin	P5096	C05905	HMDB0002708	Phenylpropanoids and polyketides	Flavonoids	Hydroxyflavonoids	7.292	310.056	[M+H]+	C15H11O6+	7-hydroxyflavonoids	635762	685773	9.21872e+06	26850064	3.4854e+07	1.46663e+07	3.03043e+06	4.91904e+06	652453	3.71804e+07	3.18144e+07	5.04937e+07
Cycloveratrylene	P7251		---	---	---	---	5.826	451.215	[M+Na]+	C27H30O6	Anisoles	6.34614e+06	8.30737e+06	8.22268e+06	8.62696e+07	1.63747e+08	2.93355e+06	5.33642e+06	1.43172e+07	3.38616e+06	3.89495e+07	3.87634e+07	4.26641e+07
Cyclovirobuxine D	P6930		---	---	---	---	3.98	425.346	[M+H]+	C26H46N2O	Triterpenoids	16078946	2.10441e+07	3.98084e+06	3.26387e+07	5.93809e+06	3.28479e+07	2.50544e+07	215248	621703	4.13448e+07	4.96081e+07	1.23215e+06
Cynaroside	P7229		HMDB0035588	Phenylpropanoids and polyketides	Flavonoids	Flavonoid glycosides	9.154	449.078	[M+H]+	C21H20O11	Flavonoid-7-O-glycosides	1.14663e+07	7.1952e+06	1.31466e+07	1.52921e+07	2.16971e+07	1.65146e+07	1.09449e+07	1.43996e+07	1.42497e+07	8.38924e+06	7.42805e+06	5.81954e+06
Cysteine	P656	C00736	HMDB0003417	Organic acids and derivatives	Carboxylic acids and derivatives	Amino acids, peptides, and analogues	5.248	122.027	[M+H]+	C3H7NO2S	Cysteine and derivatives	310291	383656	303321	1.51864e+06	2.15058e+06	297196	617091	1.01916e+06	702630	3.39512e+08	4.10729e+08	4.14083e+08
Cytarabine	P3703	C02961	HMDB0015122	Nucleosides, nucleotides, and analogues	Pyrimidine nucleosides	---	5.695	244.093	[M+H]+	C9H13N3O5	Pyrimidine nucleosides	1.54189e+08	1.15184e+08	1.51318e+08	1.08163e+08	1.40061e+08	7.66154e+07	229089878	2.45549e+08	2.55025e+08	1.18415e+08	1.22455e+08	1.09838e+08
Cytosine	P461	C00380	HMDB0000630	Organoheterocyclic compounds	Diazines	Pyrimidines and pyrimidine derivatives	5.141	112.051	[M+H]+	C4H5N3O	Pyrimidones	5.34972e+08	4.46491e+08	6.88052e+08	650323416	1011031678	5.597e+08	8.63884e+08	769489474	6.91305e+08	4.81182e+08	583944862	5.58016e+08
D-(-)-3-Phosphoglyceric Acid	P2284	C00597	HMDB0060180	Organic oxygen compounds	Organooxygen compounds	Carbohydrates and carbohydrate conjugates	7.377	186.995	[M+H]+	C3H7O7P	Sugar acids and derivatives	6482868288	16705878381	6666514756	6345798168	7130773227	4852080472	10614564485	8764450193	11165597864	9021783777	7920259722	11449619621
DAMP	P5464	C00360	HMDB0000905	Nucleosides, nucleotides, and analogues	Purine nucleotides	Purine deoxyribonucleotides	7.811	332.081	[M+H]+	C10H14N5O6P	Purine 2'-deoxyribonucleoside monophosphates	6.34669e+07	3.91662e+07	5.26462e+07	2.03822e+07	1.40577e+07	2.39257e+07	7.08517e+07	7.47351e+07	1.67068e+08	3.52228e+07	2.93683e+07	2.84688e+07
DDAO	P2739		---	---	---	---	4.357	202.216	[M+H]+	C12H27NO	Long-chain alkyl amine oxides	1.61828e+07	6.15432e+06	4.03124e+06	8.20149e+06	4.4825e+06	6.64745e+06	1.57966e+07	1.86103e+07	7.42958e+06	8.24376e+06	1.01095e+07	1.05661e+07
Decanoyl-L-Carnitine	P5209		HMDB0000651	Lipids and lipid-like molecules	Fatty Acyls	Fatty acid esters	4.875	316.249	[M+H-H2O]+	C17H33NO4	Acyl carnitines	5.91254e+06	9.35665e+06	2.41125e+07	3.19676e+08	2.32811e+08	2.02556e+08	7.41175e+06	1.51961e+07	1.95866e+07	8.34003e+07	7.65614e+07	7.43197e+07
Dehydroeburicoic Acid Monoacetate	P8090		---	---	---	---	1.063	533.367	[M+H]+	C33H50O4	Triterpenoids	3.92733e+07	5.45605e+07	9.14601e+07	2.73397e+07	1.70648e+07	4.40408e+07	1.47964e+07	4.03873e+07	1.70981e+07	8.1874e+07	8.52238e+07	1.05521e+08
Dehydroevodiamine	P5369		---	---	---	---	0.895	326.342	[M+H]+	C19H17N3O	Beta carbolines	2.24384e+06	1.29978e+07	1.44081e+07	1.49797e+07	3.52599e+06	6.21775e+06	5.13306e+06	6.99316e+06	7.57661e+06	1.65317e+07	2.04418e+07	2.15563e+07
Demethyleneberberine	P5774		---	---	---	---	0.755	347.109	[M+H-2H2O]+	C19H18NO4+	Protoberberine alkaloids and derivatives	2.57926e+06	1.8273e+06	8.63313e+06	864512	1.23942e+06	938057	2.90693e+06	1.26122e+06	4.06032e+06	1.00003e+06	863120	537388
Dendrobine	P4625	C09943	---	---	---	---	6.125	286.165	[M+Na]+	C16H23NO2	Indoles and derivatives	4.2899e+06	1.18352e+06	3.65042e+06	1.09821e+08	9.09593e+07	1.17353e+08	2.30748e+06	1.06984e+06	1.19458e+06	3.12504e+07	2.87309e+07	2.7771e+07
Deoxycarnitine	P1232		HMDB0001161	Lipids and lipid-like molecules	Fatty Acyls	Fatty acids and conjugates	7.788	146.118	[M+H]+	C7H15NO2	Straight chain fatty acids	1.55561e+08	8.34694e+07	179206419	4310062352	3958882926	1474409492	1.34269e+08	1.27427e+08	1.30296e+08	2402705272	2523510378	2298360451
Deoxygedunin	P7626		---	---	---	---	8.422	489.218	[M+Na]+	C28H34O6	Naphthopyrans	7324645	1.8118e+06	2.48556e+06	7.69125e+06	7.15925e+06	1.22659e+07	1.0688e+07	1.33552e+06	5.18418e+06	4.4947e+06	4.09289e+06	4.65041e+06
D-Glucosamine	P2075	C00329	HMDB0030091	Organic oxygen compounds	Organooxygen compounds	Carbohydrates and carbohydrate conjugates	4.701	180.088	[M+H]+	C6H13NO5	Hexoses	3.49516e+07	2.95725e+07	4.17368e+07	1461413203	1505283564	1119741084	6.7569e+07	6.54697e+07	5.42017e+07	4.33826e+08	3.65271e+08	3.58331e+08
Diallyl Sulfide	P990	C08370	HMDB0036491	Organosulfur compounds	Allyl sulfur compounds	---	7.094	136.941	[M+H-H2O]+	C6H10S	Allyl sulfur compounds	1041463746	1580316326	1169413633	1395651424	1312654634	1159371204	1246906392	1466419910	9.13496e+08	2185533209	2124092333	2153542501
Diazoxide	P3454	C06949	HMDB0015251	Organoheterocyclic compounds	Thiadiazines	Benzothiadiazines	8.315	230.995	[M+H]+	C8H7ClN2O2S	1,2,4-benzothiadiazine-1,1-dioxides	2.06989e+06	1.44741e+06	1.84387e+06	1.28937e+07	1.65244e+07	1.27062e+07	3.75947e+06	2.50832e+06	2.40431e+06	3.75622e+06	4.01635e+06	5.25439e+06
Dictamnine	P2671	C10660	---	---	---	---	7.388	200.068	[M+K]+	C12H9NO2	Furanoquinolines	6.93585e+07	7.5536e+07	1.00321e+08	2.36109e+08	269603634	1.63757e+08	6.69625e+07	1.24784e+08	8.4057e+07	3.68033e+08	3.1259e+08	3.04182e+08
Dihydrosphingosine	P4977	C00836	HMDB0000269	Organic nitrogen compounds	Organonitrogen compounds	Amines	2.909	302.305	[M+H]+	C18H39NO2	1,2-aminoalcohols	7.07616e+06	1.79617e+07	1.43924e+07	4.94593e+07	3.56431e+07	8.85297e+06	1.29108e+07	1.08397e+07	1.73313e+07	4.22098e+07	4.66055e+07	5.36221e+07
Dirithromycin	P9755		HMDB0015089	Organic oxygen compounds	Organooxygen compounds	Carbohydrates and carbohydrate conjugates	7.372	857.544	[M+H]+	C42H78N2O14	Aminoglycosides	3.44432e+07	5.98999e+07	3.60707e+07	1.70165e+07	2.21834e+07	1.04178e+07	4.83978e+07	5.39758e+07	3.35926e+07	2.11906e+07	1.62388e+07	1.4619e+07
Dl-Norleucine	P889		---	---	---	---	6.139	132.102	[M+H]+	C6H13NO2	L-alpha-amino acids	8032900553	5799976041	6626233300	8146269778	5107434633	11957749573	9280269426	10380005105	13222182010	5916331144	5764779167	5991293100
Dracorhodin Perchlorate	P6105		---	---	---	---	9.102	367.066	[M+H]+	C17H15ClO7	5-O-methylated flavonoids	1.23538e+07	2.08045e+06	2.5187e+06	1.386e+07	8.96916e+06	1.0265e+07	8.04354e+06	4.94255e+06	7.71603e+06	3.64475e+07	3.49764e+07	2.06487e+07
Duguetinine	P5912		---	---	---	---	6.568	356.146	[M+H]+	C20H21NO5		414446	618499	492470	2.01752e+07	2.50895e+07	3.0692e+07	324119	1.00109e+06	234144	4.24487e+06	4.08099e+06	3.74209e+06
Echitamidine	P5645		---	---	---	---	1.013	341.186	[M+H-2H2O]+	C20H24N2O3	Strychnos alkaloids	7.20965e+07	8.81931e+07	8.82556e+06	9.60491e+06	1.18969e+07	5.12293e+06	2.53836e+06	2.0397e+06	3.82125e+06	9.53747e+07	7.97287e+07	1.17131e+08
Ecliptasaponin A	P8715		---	---	---	---	4.528	635.414	[M+H]+	C36H58O9	Triterpene saponins	1.58162e+08	2.83911e+08	1.17755e+08	153694411	122480334	1.20553e+08	1.1431e+08	1.46716e+08	6.50589e+07	1.59452e+08	142126704	1.33e+08
Ectoine	P1152	C06231	HMDB0240650	Organic acids and derivatives	Carboxylic acids and derivatives	Amino acids, peptides, and analogues	7.096	143.082	[M+H]+	C6H10N2O2		2.65131e+07	1.80461e+07	1.20754e+07	6.51332e+08	5.7586e+08	7.31815e+07	1.12324e+07	1.24303e+07	1.62971e+07	2.17741e+08	2.077e+08	2.06534e+08
Edpetiline	P8466		---	---	---	---	1.334	592.391	[M+H]+	C33H53NO8	Steroidal saponins	3.10086e+07	8.16724e+06	3.45093e+07	3.49276e+07	5.27251e+07	6.54475e+06	1.18456e+07	1.22491e+07	4.73327e+06	1.42613e+07	1.79742e+07	1.73241e+07
Eicosanoids	P5877		---	---	---	---	1.862	353.232	[M+H]+			6.00499e+06	2.23849e+06	7.00021e+06	6.99801e+07	6.69223e+07	1.47164e+07	8.58083e+06	1.70901e+07	4.8383e+06	1.93568e+07	1.61073e+07	1.36328e+07
Emetine Hydrochloride	P8138		HMDB0035595	Lipids and lipid-like molecules	Prenol lipids	Monoterpenoids	5.802	539.268	[M+Na]+	C29H41ClN2O4	Emetine alkaloids	1.75969e+06	1.85898e+06	2.89169e+06	1.66503e+07	3.74808e+07	789177	876681	3.52639e+06	761356	9.58283e+06	8.11535e+06	1.12499e+07
Ergonovine Maleate	P5364		HMDB0015383	Alkaloids and derivatives	Ergoline and derivatives	Lysergic acids and derivatives	5.038	326.197	[M+H]+	C19H23N3O2	Lysergamides	1.15026e+06	2.98167e+06	2.72096e+06	129476024	1.3481e+08	1.49899e+07	1.72941e+06	5.46828e+06	538816	2.33306e+07	2.2253e+07	2.17406e+07
Ergothioneine	P3437	C05570	HMDB0003045	Organic acids and derivatives	Carboxylic acids and derivatives	Amino acids, peptides, and analogues	6.983	230.096	[M+H]+	C9H15N3O2S	Histidine and derivatives	1.26571e+08	7.49485e+07	4.13668e+07	3.40482e+08	3.5955e+08	1.64623e+08	1.93271e+08	172148952	9.14172e+07	1.05335e+08	1.15677e+08	1.05932e+08
Erucamide	P5593		---	---	---	---	0.934	338.341	[M+H]+	C22H43NO	Fatty amides	9.19631e+07	3.07184e+08	173324883	9.19068e+07	5.36814e+07	6.40983e+07	2.79869e+08	1.87321e+08	1.69765e+08	9.92498e+08	1100424678	1157356265
Erythraline	P4885		HMDB0030258	Alkaloids and derivatives	Erythrina alkaloids	Erythrinanes	8.367	298.102	[M+H]+	C18H19NO3	Erythrinanes	1.45358e+08	5.39083e+07	1.47294e+08	6.43902e+07	8.16036e+07	7.30324e+07	1.36361e+08	6.84331e+07	1.09302e+08	6.26579e+07	6.20907e+07	5.87875e+07
Erythrinine	P4532		---	---	---	---	6.671	282.101	[M+H]+	C18H19NO4	Erythrinanes	2.98998e+06	7.7235e+06	1.53145e+06	105389333	1.24704e+08	3.474e+07	6.26046e+06	8.44703e+06	3.08431e+06	4.41295e+07	3.39134e+07	4.94316e+07
Estragole	P2179	C10452	HMDB0034121	Benzenoids	Phenol ethers	Anisoles	8.315	183.965	[M+ACN+H]+	C10H12O	Anisoles	5.01715e+07	5.52687e+07	4.99845e+07	3.8903e+07	4.71027e+07	3.55494e+07	4.31213e+07	5.64396e+07	5.34151e+07	5.03879e+07	4.86453e+07	4.5949e+07
Estrone	P5080	C00468	HMDB0001425	Lipids and lipid-like molecules	Steroids and steroid derivatives	Sulfated steroids	1.512	308.892	[M+H]+	C18H22O2	Estrogens and derivatives	7.11713e+06	8.57995e+06	1.74775e+07	3.54107e+06	4.89032e+06	8.73051e+06	6.76351e+06	1.02689e+07	1.75449e+07	6.01871e+06	5.84729e+06	5.0977e+06
Eudesmin	P6647		---	---	---	---	1.039	404.206	[M+NH4]+	C22H26O6	Furanoid lignans	4.98625e+07	1.59614e+08	1.08432e+08	7.09523e+07	4.51221e+07	6.69796e+07	8.50136e+07	7.47108e+07	9.18102e+07	1.60287e+08	1.67866e+08	188050110
Exemestane	P8469	D00963	HMDB0015125	Lipids and lipid-like molecules	Steroids and steroid derivatives	Androstane steroids	1.084	593.367	[M+NH4]+	C20H24O2	Androgens and derivatives	3.78186e+07	4.56025e+07	6.0883e+07	2.71998e+07	1.66036e+07	2.70775e+07	9.23506e+06	1.23046e+07	4.26541e+06	7.38314e+07	7.18326e+07	9.00793e+07
Falcarindiol	P4907	C08449	HMDB0033941	Lipids and lipid-like molecules	Fatty Acyls	Fatty alcohols	1.011	299.139	[M+H]+	C17H24O2	Long-chain fatty alcohols	4.68178e+06	3.52251e+07	1.55108e+07	7889380	2.2966e+07	8.49947e+06	2.72072e+07	6.42366e+07	1.48586e+08	1.82956e+07	1.72103e+07	1.78692e+07
Florfenicol	P5941		---	---	---	---	6.677	358.012	[M+H]+	C12H14Cl2FNO4S		2.94086e+06	8.45153e+06	2.09203e+06	1.3805e+08	1.39942e+08	3.86368e+07	5.38614e+06	7.41185e+06	3029088	2.2041e+07	2.11228e+07	1.78488e+07
Flumequine	P4082		HMDB0041895	Organoheterocyclic compounds	Quinolines and derivatives	Quinoline carboxylic acids	7.088	262.084	[M+H]+	C14H12FNO3	Quinoline carboxylic acids	1.83806e+07	4.55936e+07	2.10029e+07	6.40418e+06	8.5968e+06	5.02392e+06	2.4912e+07	1.61273e+07	1.43051e+07	5.40542e+06	7.042e+06	6.67063e+06
Flunixin Meglumin	P4862		---	---	---	---	6.458	297.085	[M+H]+	C21H28F3N3O7	Hexoses	1.31479e+06	1.24659e+07	308720	2.9202e+06	3.87927e+06	5.55907e+06	98972.4	41806.1	136770	1.22348e+07	7.50096e+06	1.11721e+07
Fluvoxamine Maleate	P5262	C07571	HMDB0014322	Benzenoids	Benzene and substituted derivatives	Trifluoromethylbenzenes	5.688	319.165	[M+H]+	[C19H23F3N2O6]2-		6.09135e+06	998241	1.32961e+06	1.99437e+08	2.50762e+08	5.95281e+07	943954	4.62346e+06	906739	7.75207e+07	8.18967e+07	9.54862e+07
Foliosidine Acetonide	P5786		---	---	---	---	1.044	348.184	[M+NH4]+	C19H25NO5	Hydroquinolones	1.65246e+08	1.5513e+08	9.32109e+07	3.03555e+08	2.99942e+08	1.17577e+08	1.42503e+08	7.6564e+07	7.50129e+07	1.76992e+08	1.70143e+08	1.73767e+08
Fontanesine B	P6157		---	---	---	---	6.933	370.153	[M+H]+	C23H19N3O2	Beta carbolines	2.60008e+07	4.39594e+06	6.50434e+06	4.44228e+07	2.7681e+07	6.65281e+07	4.23015e+07	1.74734e+07	5.20171e+06	1.39332e+07	1.2464e+07	1.59921e+07
Fraxin	P6406	C09266	---	---	---	---	0.706	388.122	[M+H-H2O]+	C16H18O10	Coumarin glycosides	1.43709e+06	1.68103e+06	716683	1.41608e+07	1.38795e+07	1.49356e+07	444217	346034	1.48247e+06	8.04837e+06	6.1916e+06	5.03732e+06
Fucoxanthin	P8944	C08596	HMDB0002741	Lipids and lipid-like molecules	Prenol lipids	Tetraterpenoids	1.124	681.418	[M+Na]+	C42H58O6	Xanthophylls	1.96429e+07	2.1091e+07	2.94516e+07	2.52591e+07	1.0882e+07	1.876e+07	6.58119e+06	1.04107e+07	4.02539e+06	3.7113e+07	4.61615e+07	3.73765e+07
Galbulin	P6286		---	---	---	---	0.591	379.19	[M+H]+	C22H28O4	Aryltetralin lignans	2.85756e+06	3.32373e+06	92310	9.87901e+06	7.45637e+06	3.89549e+06	5.48215e+06	5.4806e+06	5.47006e+06	5.95595e+06	5.07899e+06	5.88719e+06
Gamma-Glutamylglutamine	P4400	C05283	HMDB0029147	Organic acids and derivatives	Carboxylic acids and derivatives	Amino acids, peptides, and analogues	8.35	276.12	[M+H]+	C10H17N3O6	Dipeptides	5.55706e+08	2.46331e+08	5.70045e+08	3.69159e+08	4.24547e+08	3.84065e+08	5.65505e+08	2.77775e+08	4.93262e+08	3.1031e+08	3.095e+08	3.06748e+08
Ganoderal A	P7069		HMDB0035983	Lipids and lipid-like molecules	Prenol lipids	Triterpenoids	0.876	437.342	[M+Na]+	C30H44O2	Triterpenoids	3.35968e+07	2.87572e+07	2.1783e+07	2.40585e+07	1.94995e+07	1.49996e+07	4.66642e+07	4.51138e+07	2.73524e+07	36023536	3.24552e+07	3.57001e+07
Gastrodin	P4650	C16964	---	---	---	---	6.093	287.104	[M+H]+	C13H18O7	Phenolic glycosides	390647246	2.08928e+08	1.30887e+08	7.44524e+07	121822540	1.0794e+08	5.9134e+08	4.35802e+08	2.06628e+08	1.52691e+08	1.46303e+08	1.31913e+08
Gaultherin	P1927		---	---	---	---	1.23	175.034	[M+Na]+	C19H26O12	Phenolic glycosides	127483622	5.32438e+07	4.64248e+07	8.53701e+07	6.38575e+07	7.79567e+07	1.45171e+07	4.53141e+07	2.2437e+07	1.79663e+08	2.26987e+08	2.0534e+08
Gelsemine	P5317	C09207	---	---	---	---	0.783	323.163	[M+H]+	C20H22N2O2	Gelsemium alkaloids	4.21126e+07	3.80576e+06	4.61437e+06	8.13672e+06	1.15022e+06	877236	1.01212e+07	1.77207e+06	357814	2.17131e+07	2.3247e+07	1.71952e+07
Genipin	P3832	C09780	HMDB0035830	Lipids and lipid-like molecules	Prenol lipids	Monoterpenoids	6.11	249.061	[M+H]+	C11H14O5	Iridoids and derivatives	4.39316e+06	4.40764e+07	3.91102e+07	1.6043e+06	1.0731e+07	2.93483e+07	1.41227e+07	6.44832e+07	1.58183e+08	1.95998e+07	1.73546e+07	1.56609e+07
Gigantol	P4385		---	---	---	---	5.902	275.111	[M+H]+	C16H18O4	Stilbenes	2.39147e+07	4.40647e+07	3.92055e+07	1.39345e+08	3.63129e+08	1.62888e+07	1.76604e+07	6.12644e+07	1.45082e+07	7.25146e+07	6.44056e+07	7.01472e+07
Glabrol	P6790		HMDB0029531	Phenylpropanoids and polyketides	Flavonoids	Flavans	3.67	415.194	[M+H]+	C25H28O4	8-prenylated flavanones	5.93499e+06	1.42991e+06	2.9795e+06	1.34965e+07	5.15501e+06	4.9615e+06	6.15446e+06	3.57926e+06	731288	4.44056e+06	3.27403e+06	2.72084e+06
Gluconasturtiin	P7364	C08417	HMDB0038423	Organic oxygen compounds	Organooxygen compounds	Carbohydrates and carbohydrate conjugates	7.301	462.032	[M+H-2H2O]+	C15H21NO9S2	Alkylglucosinolates	8.53387e+08	1171649260	678850312	557396055	8.07442e+08	7.22563e+08	8.43311e+08	9.77249e+08	9.38413e+08	6.98776e+08	7.0323e+08	6.91022e+08
Glutamic Acid	P1261	C00025	HMDB0060475	Organic acids and derivatives	Carboxylic acids and derivatives	Amino acids, peptides, and analogues	7.924	148.061	[M+H]+	C5H9NO4	Glutamic acid and derivatives	7.381e+08	4.01339e+08	9.44738e+08	9.70194e+08	8.00396e+08	9.22794e+08	1131081724	1181138854	6.35086e+08	731180736	721021844	6.81236e+08
Glutamine	P1252	C00303	HMDB0003423	Organic acids and derivatives	Carboxylic acids and derivatives	Amino acids, peptides, and analogues	7.814	147.077	[M+H]+	C5H10N2O3	Alpha amino acids	5398779976	4197459295	5592954776	3998347576	4534288847	2835152998	6198685273	4930258581	7155996673	5420132239	5508254833	5078239942
Glutamylglycine	P2809		HMDB0028819	Organic acids and derivatives	Carboxylic acids and derivatives	Amino acids, peptides, and analogues	8.271	205.082	[M+H-2H2O]+	C7H12N2O5	Dipeptides	6.78503e+07	7.03383e+07	1.47816e+08	1.15797e+08	2.17305e+08	6.14482e+07	9.87779e+07	6.22582e+07	6.06494e+07	6.83906e+07	8.48202e+07	6.40264e+07
Glu-Thr	P3835		HMDB0028829	Organic acids and derivatives	Carboxylic acids and derivatives	Amino acids, peptides, and analogues	8.164	249.109	[M+H]+	C9H16N2O6	Dipeptides	3.72024e+07	1.78484e+07	2.91325e+07	4.97144e+07	4.80163e+07	9.52133e+07	3.90514e+07	3.14395e+07	6.73031e+07	3.5168e+07	3.27285e+07	3.08667e+07
Glyburide	P7670	C07022	---	---	---	---	8.039	494.15	[M+Na]+	C23H28ClN3O5S	Benzenesulfonamides	634649	930293	962337	4.22587e+06	4.30926e+06	7.09707e+06	627662	536407	1.2194e+06	2.27803e+06	1.78651e+06	1.90779e+06
Glycocholic Acid	P7789	C01921	HMDB0000331	Lipids and lipid-like molecules	Steroids and steroid derivatives	Bile acids, alcohols and derivatives	1.327	504.338	[M+NH4]+	C26H43NO6	Glycinated bile acids and derivatives	8.87148e+07	2.8717e+07	8.84783e+07	1.40595e+08	1.82837e+08	2.03662e+07	8.8535e+07	9.76781e+07	2.97307e+07	4.54789e+07	5.11452e+07	5.45821e+07
Glycoursodeoxycholic Acid	P7245		HMDB0000708	Lipids and lipid-like molecules	Steroids and steroid derivatives	Bile acids, alcohols and derivatives	4.647	450.321	[M+Na]+	C26H43NO5		3.90244e+06	1.11029e+07	1.67456e+07	4.47848e+07	4.58768e+07	4.45243e+06	4.01663e+06	1.47022e+07	3.7847e+06	1.33678e+07	1.1164e+07	1.32886e+07
Gly-Val	P1939		HMDB0028854	Organic acids and derivatives	Carboxylic acids and derivatives	Amino acids, peptides, and analogues	2.451	175.108	[M+H]+	C7H14N2O3	Dipeptides	1.49685e+07	1.46902e+06	1.98223e+07	8.13073e+07	4.26826e+07	5.34709e+07	4.05477e+06	909069	413719	2.81686e+07	2.53595e+07	2.56271e+07
Goniothalenol	P3845	C09930	---	---	---	---	4.406	250.105	[M+H]+	C13H12O4	Furopyrans	5.20749e+08	1.2885e+08	1042732390	6.79873e+08	5.06895e+08	767632628	8.36986e+08	9.07418e+08	6.22821e+08	4.65956e+08	4.59781e+08	427443498
Guanosine	P4572	C00387	HMDB0000133	Nucleosides, nucleotides, and analogues	Purine nucleosides	---	6.071	284.099	[M+H]+	C10H13N5O5	Purine nucleosides	2.11734e+08	4.63589e+07	3.31678e+08	1.03296e+08	6.22913e+07	1.31226e+08	240840810	2.60998e+08	1.66083e+08	1.30264e+08	1.2275e+08	1.15766e+08
Harman	P2170	C09209	---	---	---	---	1.252	183.102	[M+H]+	C12H10N2	Harmala alkaloids	103232863	1.34025e+08	2.58174e+07	9.13188e+07	1.97073e+08	1.22444e+08	7.47492e+07	2.62734e+08	1.36798e+08	1.24345e+08	1.32412e+08	1.09182e+08
Harmol Hydrochloride	P3084		---	---	---	---	1.109	216.113	[M+H]+	C12H10N2O	Harmala alkaloids	1.6163e+07	1.57294e+07	1.12958e+08	1.51509e+07	6.37469e+06	1.38663e+07	1.88267e+07	1.95137e+07	1.39788e+07	2.87401e+07	2.89333e+07	2.82959e+07
Hecogenin	P7221	C08902	HMDB0038824	Phenylpropanoids and polyketides	Flavonoids	Flavonoid glycosides	3.864	448.343	[M+NH4]+	C27H42O4	Triterpenoids	1.77489e+06	1.86385e+06	3.63282e+06	6.36207e+07	4.14259e+06	8.05533e+06	3.92844e+06	738699	779112	1.61321e+07	5.63307e+06	1.72203e+06
Helenine	P3953		HMDB0035906	Lipids and lipid-like molecules	Prenol lipids	Terpene lactones	6.149	255.134	[M+H]+	C15H20O2	Eudesmanolides, secoeudesmanolides, and derivatives	5.56302e+06	6.08854e+06	6.92579e+06	4.0122e+07	3.40916e+07	5.07141e+07	5.6995e+06	4.22034e+06	1.51059e+06	1.79644e+07	1.44734e+07	1.65578e+07
Heliocurassavicine N-Oxyde	P4969		---	---	---	---	5.855	302.196	[M+H]+	C15H27NO5	Pyrrolizidines	35787457	3.6963e+07	7.47561e+07	1350525223	1098042478	1747488448	3.62117e+07	3.80281e+07	5.51237e+07	2.2448e+08	2.15286e+08	2.16568e+08
Hesperetin	P4989	C01709	HMDB0005782	Phenylpropanoids and polyketides	Flavonoids	O-methylated flavonoids	6.093	303.077	[M+K]+	C16H14O6	4'-O-methylated flavonoids	7.26667e+07	2.47805e+07	1.8797e+07	7.78105e+06	1.89823e+07	2.05897e+07	117872982	6.42365e+07	3.97101e+07	1.82781e+07	1.94067e+07	1.73244e+07
Hexaethylene Glycol	P4561		---	---	---	---	1.314	283.176	[M+K]+	C12H26O7	Polyethylene glycols	1.17213e+08	5.24448e+07	1.00044e+08	1.36853e+08	1.60022e+08	3.16225e+07	1.07025e+08	1.81293e+08	7.35258e+07	8.76985e+07	8.65734e+07	7.61795e+07
Hexosyl Lpe	P8748		---	---	---	---	5.274	640.345	[M+ACN+H]+	C29H54NO12P	Lipids	1.05973e+06	3.85155e+06	3.97889e+06	3.99171e+06	4.95278e+06	1.18274e+06	967172	2.73809e+06	1.92811e+06	3.73045e+06	3.56045e+06	4.25842e+06
Himeic Acid B	P5309		---	---	---	---	1.152	322.168	[M+H]+	C17H23NO5	Long-chain fatty acids	61739821	6.1515e+07	2.0669e+07	6.4272e+07	6.13082e+07	2.60493e+07	2.79509e+07	1.82572e+07	2.38059e+07	4.04918e+07	3.89435e+07	3.74929e+07
Homocysteine	P967	C05330	HMDB0000742	Organic acids and derivatives	Carboxylic acids and derivatives	Amino acids, peptides, and analogues	7.303	136.048	[M+H]+	C4H9NO2S	Alpha amino acids	6.67823e+07	5.14882e+07	7.1527e+07	4.66474e+08	2.89141e+08	1021856886	8.81855e+07	3.42709e+08	3.21999e+08	5.48989e+08	5.24075e+08	574258767
Hordenine	P2332	C06199	HMDB0004366	Benzenoids	Benzene and substituted derivatives	Phenethylamines	4.183	188.103	[M+H]+	C10H15NO	Phenethylamines	4.07554e+06	2.35228e+06	4.91831e+06	1.6534e+07	1.48014e+07	1.36967e+07	1.59848e+06	1.04216e+06	1.31142e+06	6.19661e+06	5.94543e+06	5.97424e+06
Humulone	P6031	C10695	---	---	---	---	3.511	363.221	[M+H]+	C21H30O5	Tertiary alcohols	8.31862e+06	1.57196e+07	3.04999e+07	8.87845e+06	8.54776e+06	1.51264e+07	1.43718e+07	2.1426e+07	1.21536e+07	1.28949e+07	1.2818e+07	1.3091e+07
Hydrobromide	P4279		---	---	---	---	5.9	270.155	[M+NH4]+	C17H20BrNO2		3.84973e+07	1.90679e+07	2.30812e+07	2.84264e+08	2.6457e+08	9.34802e+06	2.30886e+07	3.58757e+07	7.52675e+06	4.4459e+07	4.19315e+07	3.9953e+07
Hydrochloride	P6531	C01327	HMDB0002306	Homogeneous non-metal compounds	Halogen organides	Halogen hydrides	0.819	395.221	[M+H]+	C24H28ClFN2O2		1.80176e+07	1.36081e+07	2.17896e+07	6.79056e+06	8.27329e+06	1.41423e+07	2.20871e+07	1.73429e+07	4.89116e+07	9.55947e+06	7.51222e+06	6.98484e+06
Hydroquinidine	P5379	C10696	---	---	---	---	1.32	327.201	[M+H]+	C20H26N2O2	Cinchona alkaloids	5.55796e+07	2.8912e+07	4.69134e+07	9.68274e+07	1.16176e+08	1.66869e+07	6.77488e+07	107496300	4.07026e+07	5.1507e+07	5.28633e+07	5.12221e+07
Hyodeoxycholic Acid	P9533		HMDB0000811	Lipids and lipid-like molecules	Steroids and steroid derivatives	Bile acids, alcohols and derivatives	4.024	785.586	[M+H]+	C24H40O4		9.85856e+07	5.35825e+08	3.21768e+08	2.59317e+08	1.56705e+08	2.16382e+08	2.27614e+08	4.86661e+08	2.22201e+08	4.72332e+08	4.91046e+08	5.94467e+08
Hypoxanthine	P993	C00262	HMDB0000157	Organoheterocyclic compounds	Imidazopyrimidines	Purines and purine derivatives	4.348	137.046	[M+H]+	C5H4N4O	Hypoxanthines	12939746005	3664889970	28201923992	16663315971	11637219202	14748052903	19870475595	22303572211	16809412500	13398765410	14004146634	13768156363
Icos-19-Ene-1,2,4-Triol	P5762		---	---	---	---	2.992	346.332	[M+H]+	C20H40O3	Long-chain fatty alcohols	4.48899e+06	1.00883e+07	8.34855e+06	2.30357e+07	14860715	4.54993e+06	6.83489e+06	6.59263e+06	8.4991e+06	1.71104e+07	1.88393e+07	2.08471e+07
Ile-Pro-Ile	P5672		---	---	---	---	1.237	342.249	[M+Na]+	C17H31N3O4	Oligopeptides	8.31493e+06	1.96704e+06	4.50934e+06	3.24526e+06	4.50762e+06	681254	1.59212e+07	1.93294e+06	1.47722e+06	2.51894e+06	2.50494e+06	2.00462e+06
Ilimaquinone	P7017		---	---	---	---	7.553	433.005	[M+H]+	C22H30O4	Prenylquinones	29488926604	7479398170	22501397703	11772199765	10099883095	10750450520	22838867380	7279465235	13419798382	18702688294	11345013624	19313705653
Iloperidone	P6958		---	---	---	---	7.381	427.204	[M+H]+	C24H27FN2O4	Alkyl-phenylketones	5.29956e+06	3.75834e+06	4.18324e+06	461049337	4.33374e+08	5.69318e+08	1.68559e+06	8.23217e+06	3.1831e+06	2.57692e+08	2.19968e+08	2.2361e+08
Indole-3-Carbinol	P859		HMDB0005785	Organoheterocyclic compounds	Indoles and derivatives	Indoles	2.19	130.065	[M+H-H2O]+	C9H9NO	3-alkylindoles	8.64927e+07	6.00756e+07	5.71052e+07	5.03769e+08	4.3214e+08	4.28551e+08	7.04295e+07	9.249e+07	7.1352e+07	1.92936e+08	2.10903e+08	2.06127e+08
Indoline	P629		---	---	---	---	6.101	120.081	[M+H]+	C8H9N	Indolines	4763297305	4099114543	4886763354	4365627433	4050733144	4889749296	6116839628	6894332719	8361524997	3077428761	2921324176	2933966951
Indoxyl Sulfate	P929		HMDB0000682	Organic acids and derivatives	Organic sulfuric acids and derivatives	Arylsulfates	0.73	134.06	[M+H]+	C8H7NO4S	Arylsulfates	6.66703e+07	4.78598e+07	1.05283e+08	4.45362e+08	4.28307e+08	4.72563e+08	2.54052e+07	1.3801e+07	1.36794e+08	2.95989e+08	3.18584e+08	3.16762e+08
Ingenol-3,4-5,20-Diacetonide	P7252		---	---	---	---	8.316	451.247	[M+H]+	C26H36O5	Ketals	4.38567e+06	1.1484e+06	3.16287e+06	2.70531e+07	2.40947e+07	2.93108e+07	2.60933e+06	242480	1.4688e+06	7.50683e+06	6.92093e+06	7.74854e+06
Inosine	P4257	C00294	---	---	---	---	5.289	269.088	[M+H]+	C10H12N4O5	Purine nucleosides	5.3462e+08	1.68476e+08	2141512325	6.33926e+08	3.80738e+08	4.69767e+08	7.09295e+08	6.2547e+08	423001275	9.10876e+08	9.35885e+08	9.91587e+08
Inosine-5-Triphosphate Trisodium Salt	P7841		---	---	---	---	8.815	508.991	[M+H]+	C10H15N4O14P3	Purine ribonucleoside triphosphates	8.83371e+06	4.06285e+06	4025081	83723.3	195376	678176	5.26635e+06	2.61286e+07	1.56227e+07	1.09123e+06	1.17999e+06	2.04328e+06
Irigenin Trimethyl Ether	P7120		---	---	---	---	7.762	441.094	[M+H]+	C21H22O8	7-O-methylisoflavones	1.79915e+08	1.07927e+08	1.8918e+08	7.24106e+07	8.56364e+07	7.10709e+07	2.21401e+08	1.43777e+08	2.51145e+08	1.10274e+08	1.06916e+08	1.01239e+08
Isocorydine	P5665	C09549	---	---	---	---	6.123	342.17	[M+H]+	C20H23NO4	Alkaloids	7.85191e+06	7.09652e+06	5.33485e+06	5.39013e+06	2.3975e+06	7.96859e+06	1.02205e+07	1.13884e+07	1.53581e+07	3.6161e+06	3.12929e+06	4685597
Isocurcumenol	P4002		HMDB0036647	Lipids and lipid-like molecules	Prenol lipids	Sesquiterpenoids	6.261	257.147	[M+Na]+	C15H22O2	Guaianes	6.58075e+08	1904726354	1474322789	302621772	7.94853e+08	8.54123e+08	8.61554e+08	1981016384	2080416586	1123989725	9.85555e+08	1086407305
Isoleucine	P901	C16434	HMDB0033923	Organic acids and derivatives	Carboxylic acids and derivatives	Amino acids, peptides, and analogues	6.472	132.104	[M+H]+	C6H13NO2	Isoleucine and derivatives	8.47388e+08	8.47694e+08	6.52209e+08	8.34702e+08	3.95473e+08	8.8606e+08	9.47712e+08	8.22691e+08	1726286213	1656768907	3972044402	1524658114
Isonicotinic Acid But-2-Enylidene-Hydrazide	P2381		---	---	---	---	1.226	190.107	[M+H]+	C10H11N3O		2.58186e+07	2.72604e+07	3.1287e+07	2.31264e+07	2.2229e+07	1.87155e+07	2.67175e+07	2.41616e+07	3.05894e+07	2.26694e+07	2.02967e+07	2.09639e+07
Isopalmitic Acid	P4373		HMDB0031068	Lipids and lipid-like molecules	Fatty Acyls	Fatty acids and conjugates	2.523	274.274	[M+H]+	C16H32O2	Long-chain fatty acids	1.4157e+08	2.35865e+08	172716705	750628467	5.91237e+08	1.29064e+08	4.10865e+08	1.87888e+08	2.01399e+08	5.10221e+08	5.19582e+08	5.84256e+08
Kahweol	P5568		HMDB0035602	Lipids and lipid-like molecules	Prenol lipids	Monoterpenoids	5.432	337.18	[M+Na]+	C20H26O3	Naphthofurans	2.88934e+08	8.94819e+07	4.28633e+07	5.48079e+08	5.99849e+08	1704259685	3.08234e+08	68292127	2.58784e+07	324872	525519	289200
Karacoline	P6277		---	---	---	---	6.251	378.261	[M+H-2H2O]+	C22H35NO4	Aconitane-type diterpenoid alkaloids	6.00831e+07	18724667	7.71194e+06	113228304	1.05029e+08	1.16895e+07	1.24336e+07	5.64861e+06	260303	3.03242e+07	3.02322e+07	2.73216e+07
Kaurane	P4345		---	---	---	---	1.024	273.254	[M+NH4]+	C20H32		2.65206e+07	2.03866e+07	1.24807e+07	1.71144e+07	8.2481e+06	7.98657e+06	2.46526e+07	8.51408e+06	1.11008e+07	4.10506e+07	4.95652e+07	5.17682e+07
Kaurenic Acid	P5347	C11874	---	---	---	---	1.015	325.212	[M+Na]+	C20H30O2	Kaurane diterpenoids	1.16103e+08	1.51212e+08	2.07137e+07	1.71169e+07	21182072	1.33165e+07	1.01753e+07	4.91965e+06	1.39737e+07	1.30762e+08	1.06685e+08	1.67854e+08
Kirenol	P5609		---	---	---	---	0.912	339.243	[M+H]+	C20H34O4	Diterpenoids	514117	7.70261e+06	6.00778e+06	6.64694e+06	816861	1.14854e+07	5.52576e+06	3.58374e+07	4.13617e+07	2.21788e+07	2.70292e+07	2.82643e+07
Korseveriline	P7305		---	---	---	---	3.817	454.337	[M+H]+	C27H45NO3	Cerveratrum-type alkaloids	1.8387e+06	810897	3.42094e+06	3.26642e+06	886218	1.47051e+06	862332	5.691e+06	928802	1325323	1.7233e+06	1.62699e+06
Kynurenic Acid	P2374	C01717	HMDB0000715	Organoheterocyclic compounds	Quinolines and derivatives	Quinoline carboxylic acids	5.242	190.05	[M+H]+	C10H7NO3	Quinoline carboxylic acids	1.33151e+07	2.05206e+07	2.56259e+07	3.16507e+08	2.5887e+08	2.91025e+08	1.57141e+07	1.10228e+07	1.63492e+07	8.35581e+07	2.00995e+06	2.45547e+06
L-5-Oxoproline	P854	C01879	HMDB0000267	Organic acids and derivatives	Carboxylic acids and derivatives	Amino acids, peptides, and analogues	7.896	130.05	[M+H]+	C5H7NO3	Alpha amino acids and derivatives	3299539095	2531201171	3465005133	2474275145	2716848597	1771326592	3816219373	3146581559	4271638430	1909413715	699134147	7.07719e+08
Lafutidine	P7297		HMDB0240216	Organic oxygen compounds	Organooxygen compounds	Ethers	0.993	454.175	[M+H]+	C22H29N3O4S	Alkyl aryl ethers	5.93311e+06	6.93363e+06	3.43839e+06	2.0162e+07	1.8161e+07	1.05331e+07	1.48944e+06	1.49815e+06	2.06682e+06	3.31188e+07	3.3818e+07	4.79646e+07
Lagochilin	P6218		---	---	---	---	5.046	374.291	[M+H]+	C20H36O5		1.98219e+06	985685	5.76106e+06	5.62353e+07	4.65105e+07	2.92369e+07	2.50089e+06	1.41024e+06	1.38086e+06	2.611e+06	1.23649e+07	2.99742e+06
L-Arginine	P1945	C00062	HMDB0062762	Organic acids and derivatives	Carboxylic acids and derivatives	Amino acids, peptides, and analogues	9.589	175.119	[M+H]+	C6H14N4O2	L-alpha-amino acids	6926660879	3817974506	7727244534	4053647287	2965359042	7158412032	7655551043	11809922866	11277923360	6153881153	7335199357	5816996081
Lauroylcarnitine	P5709		HMDB0002250	Lipids and lipid-like molecules	Fatty Acyls	Fatty acid esters	4.716	344.279	[M+H]+	C19H37NO4	Acyl carnitines	5.06e+07	3.37521e+07	5.43979e+07	8.99009e+08	6.23572e+08	9.77672e+08	4.61859e+07	2.98867e+07	5.07384e+07	2.65185e+08	2.3988e+08	2.25294e+08
Lenticin	P3797	C09213	HMDB0061115	Organic acids and derivatives	Carboxylic acids and derivatives	Amino acids, peptides, and analogues	5.07	247.144	[M+H]+	C14H18N2O2	Alpha amino acids	7.95975e+07	7.81742e+08	6.04251e+07	2.81748e+08	9.34034e+08	8.39092e+07	1.1523e+08	6.82309e+08	3.24896e+07	2.17496e+08	2.01559e+08	2.03472e+08
Lincomycin Hydrochloride	P6682	C14002	HMDB0015564	Organic acids and derivatives	Carboxylic acids and derivatives	Amino acids, peptides, and analogues	1.613	407.221	[M+H]+	C18H35ClN2O6S	Proline and derivatives	1.45381e+06	1.98507e+06	625071	1.46136e+07	1.43718e+07	2.05445e+06	399810	396396	66076.7	2.02728e+06	2.58699e+06	865232
L-Kynurenine	P2887	C00328	HMDB0000684	Organic oxygen compounds	Organooxygen compounds	Carbonyl compounds	6.239	209.092	[M+H]+	C10H12N2O3	Alkyl-phenylketones	1.57499e+08	367793360	4.58922e+08	2.72668e+08	247461267	4.34837e+08	4.04647e+08	6.17109e+08	7.7821e+08	2.29994e+08	2.08128e+08	204224597
L-Methionine	P1297	C00073	HMDB0033951	Organic acids and derivatives	Carboxylic acids and derivatives	Amino acids, peptides, and analogues	6.542	150.058	[M+H]+	C5H11NO2S	Methionine and derivatives	3.21904e+08	243120598	199688867	2.84036e+08	2.63563e+08	3.63816e+08	4.70011e+08	4.34001e+08	8.44428e+08	1488053673	1413078466	1428715652
Lobeline Hydrochloride	P5592		---	---	---	---	4.928	338.233	[M+H]+	C22H27NO2	Alkyl-phenylketones	2.34463e+06	3.92783e+06	5.98597e+06	6.53103e+07	4.86248e+07	2.10131e+07	2.86304e+06	5.24725e+06	3.54871e+06	1.30901e+07	1.27101e+07	1.10517e+07
Lovastatin	P6959	C07074	---	---	---	---	3.503	427.248	[2M+H]+	C24H36O5	Delta valerolactones	463114	377700	313969	5.86783e+07	2.62872e+07	756566	388793	83935.6	59710.1	1.15324e+07	8.81333e+06	1.18638e+07
Loxapine	P5387	C07104	---	---	---	---	6.453	328.125	[M+H]+	C22H24ClN3O5		4.27718e+06	2.11882e+07	884943	4.9506e+07	4.47269e+07	2.51851e+07	8.51512e+06	917616	1.17049e+06	265708148	2.48196e+08	2.3679e+08
L-Pipecolic Acid	P865	C00408	HMDB0000716	Organic acids and derivatives	Carboxylic acids and derivatives	Amino acids, peptides, and analogues	9.681	130.098	[M+H]+	C6H11NO2	Alpha amino acids	8.26676e+08	300916601	7.06002e+08	7.54469e+07	2.80072e+08	2.68031e+08	1734256583	1895388236	8.94099e+08	6.56475e+08	2113135084	2127524813
L-Saccharopine	P4423	C00449	HMDB0000279	Organic acids and derivatives	Carboxylic acids and derivatives	Amino acids, peptides, and analogues	8.648	277.14	[M+H]+	C11H20N2O6	Glutamic acid and derivatives	2.13854e+06	842569	1.30613e+06	2.98618e+07	3.27006e+07	1.62047e+07	2.00476e+06	1.6088e+06	1.2595e+06	7.16938e+06	5.66348e+06	5.94809e+06
L-Theanine	P1938	C01047	HMDB0034365	Organic acids and derivatives	Carboxylic acids and derivatives	Amino acids, peptides, and analogues	7.808	175.108	[M+H]+	C7H14N2O3	Glutamine and derivatives	4.65388e+07	8.88802e+07	3.47237e+07	2.8721e+07	2.74887e+07	1.72135e+07	4.70792e+07	6.75876e+07	1.48814e+07	2.78541e+07	3.24751e+07	2.72566e+07
Lysergol	P3957		---	---	---	---	8.164	255.145	[M+Na]+	C16H18N2O	Clavines and derivatives	405665	510593	317356	2.60929e+07	2.50583e+07	1.06884e+07	69980.9	25812.1	81981.6	6.17398e+06	5.64921e+06	4.67037e+06
Lysine	P1254	C16440	HMDB0000182	Organic acids and derivatives	Carboxylic acids and derivatives	Amino acids, peptides, and analogues	10.313	147.113	[M+H]+	C6H14N2O2	D-alpha-amino acids	5.99257e+08	5.50746e+07	3.56188e+07	3.6048e+08	6.79723e+07	4.33051e+07	7.1487e+07	1.09242e+08	8.36372e+07	5.24571e+07	4.74816e+07	4.65691e+07
Maltotriose	P8041	C01835	HMDB0038852	Organic oxygen compounds	Organooxygen compounds	Carbohydrates and carbohydrate conjugates	8.696	527.159	[M+Na]+	C18H32O16	Oligosaccharides	282464	305448	3264230	5.68115e+06	1.03675e+07	4.85147e+07	2.82553e+06	2.35211e+07	300834	1.85788e+07	1.83702e+07	2.20799e+06
Malvidin-3,5-Di-O-Glucoside	P8820		---	---	---	---	8.237	656.202	[M+Na]+	C29H35O17	Anthocyanidin O-glycosides	2.22149e+06	2.25185e+06	2.15043e+06	4.5861e+07	5.39814e+07	5.16185e+07	2.87919e+06	4.02996e+06	2.64669e+06	2.17394e+07	1.86676e+07	2.1081e+07
Mannitol	P3181	C00392	HMDB0000765	Organic oxygen compounds	Organooxygen compounds	Carbohydrates and carbohydrate conjugates	3.488	220.909	[M+H]+	C6H14O6	Sugar alcohols	9.31799e+06	7.48469e+06	2.8842e+06	1.38272e+06	1.40547e+06	2.41772e+06	230283	1.43918e+06	3.42858e+06	7.45937e+06	7.69813e+06	8.88019e+06
Marineosin A	P6735		---	---	---	---	4.728	410.29	[M+NH4]+	C25H35N3O2		280363	45359.6	5.5635e+06	1.42227e+08	1.05983e+08	3.32317e+06	140636	2.32894e+06	397590	2.49929e+07	2.16982e+07	26370374
Maytenin	P6875		---	---	---	---	0.635	421.274	[M+H]+	C28H36O3	Cyclic ketones	1.36694e+07	1.96345e+07	8.24446e+06	1.07746e+07	9.85947e+06	1.03729e+07	1.01303e+07	1.70475e+07	2.89981e+07	1.56997e+07	1.55251e+07	1.38686e+07
Melezitose	P7981	C08243	HMDB0011730	Organic oxygen compounds	Organooxygen compounds	Carbohydrates and carbohydrate conjugates	8.593	522.204	[M+NH4]+	C18H32O16	Oligosaccharides	2.46244e+06	1.31413e+07	1.91393e+07	2.76179e+07	1.43758e+07	5.90459e+07	1.77327e+07	1.68615e+07	3.06572e+06	1.8114e+07	1.6538e+07	1.7149e+07
Melibiose	P6059	C05402	HMDB0000048	Organic oxygen compounds	Organooxygen compounds	Carbohydrates and carbohydrate conjugates	7.848	365.106	[M+Na]+	C12H22O11	O-glycosyl compounds	1.4039e+07	1.34395e+07	2.51365e+07	8.90632e+07	6.25101e+07	8.60431e+07	4.48597e+07	3.98526e+07	1.34505e+07	3.29952e+07	3.04206e+07	3.38075e+07
Mepirizole	P3534		---	---	---	---	3.956	235.119	[M+H]+	C11H14N4O2	Alkyl aryl ethers	4.37171e+07	2.35454e+07	4.96627e+07	1.26847e+08	1.43207e+08	6.10181e+07	5.9145e+07	1.03764e+08	3.83794e+07	5.82597e+07	56679656	5.52028e+07
Mesotrione	P5628		---	---	---	---	6.717	340.056	[M+H]+	C14H13NO7S	Benzoylcyclohexane-1,3-diones	7.5687e+07	9.82188e+07	168276906	6.26292e+08	5.43037e+08	677044243	8.22031e+07	1.01935e+08	8.1032e+07	545448190	5.35878e+08	4.8049e+08
Methanesulfonate Salt	P3814		---	---	---	---	5.248	248.095	[M+H]+	C24H29F3N4O8S		245396	227552	528994	1.35888e+06	669880	449365	495776	227369	333107	1381463054	1523351815	1558226205
Methyclothiazide	P5972	C07765	HMDB0014377	Organoheterocyclic compounds	Thiadiazines	Benzothiadiazines	7.076	359.963	[M+H]+	C9H11Cl2N3O4S2	1,2,4-benzothiadiazine-1,1-dioxides	6.78241e+06	8.31104e+06	6.08959e+06	3.55674e+06	4.20618e+06	6.22001e+06	5.93011e+06	5.38532e+06	2.34208e+07	4.60087e+06	6.79541e+06	7.41374e+06
Methyl 2-Benzamido-3-Phenylpropanoate	P5027		---	---	---	---	6.612	306.06	[M+H]+	C17H17NO3	Phenylalanine and derivatives	553512	623456	825679	480580	495849	333118	370154	606164	43059.8	6.30772e+06	5.46874e+06	5.49176e+06
Methylprednisolone	P6234	D00407	HMDB0015094	Lipids and lipid-like molecules	Steroids and steroid derivatives	Hydroxysteroids	9.132	375.225	[M+H]+	C22H30O5	21-hydroxysteroids	2.42634e+06	1.61734e+06	4.79055e+06	3.5947e+07	4.28803e+07	1.5454e+07	2.78953e+06	4.03374e+06	1.21164e+06	6.0322e+06	5.79012e+06	5.4714e+06
Metolachlor Esa	P5424		---	---	---	---	1.159	330.137	[M+H]+	C15H23NO5S	Anilides	4.18811e+07	1.07047e+07	1.30221e+07	1.47349e+07	7.25079e+06	2.19731e+07	1.97825e+07	7.55793e+06	1.29148e+07	1.238e+07	1.22517e+07	1.22973e+07
Mevalonic Acid Lactone	P1269		HMDB0006024	Organoheterocyclic compounds	Lactones	Delta valerolactones	6.503	148.097	[M+ACN+H]+	C6H10O3	Delta valerolactones	4.71991e+06	8.04819e+07	2.9229e+06	5.52154e+07	6.52371e+07	2.53852e+07	4.07143e+07	4.25387e+06	3.2493e+06	5.36512e+08	5.16631e+08	5.58798e+08
Microcystin-Lr	P9945	C05371	---	---	---	---	7.56	995.541	[M+H]+	C49H74N10O12	Hybrid peptides	4.69108e+06	1.80379e+06	2.17794e+06	5.26533e+06	1.48379e+06	6.22841e+06	4.40451e+06	8.25874e+06	1.56624e+07	1.15571e+06	673080	2.22191e+06
Miltirone	P5019	C13715	HMDB0035080	Lipids and lipid-like molecules	Prenol lipids	Diterpenoids	1.333	305.157	[M+Na]+	C19H22O2	Tanshinones, isotanshinones, and derivatives	8.16834e+07	3.12884e+07	6.54222e+07	3.41594e+07	9.8154e+07	2.05902e+07	3.74728e+07	9.8389e+07	4.60219e+07	7.72603e+07	6.5073e+07	9.81207e+07
Miquelianin	P7754		HMDB0029212	Phenylpropanoids and polyketides	Flavonoids	Flavonoid glycosides	5.147	501.053	[M+H]+	C21H18O13	Flavonoid-3-O-glucuronides	1.41698e+07	8.60404e+07	3.02909e+07	6.10083e+07	3.33387e+07	3.05058e+07	8.54003e+07	1.22133e+08	8.19228e+07	6.95036e+07	6.84056e+07	3.85055e+07
Moguisteine	P6004		---	---	---	---	7.734	362.096	[M+H]+	C16H21NO5S	Anisoles	3.54706e+08	367219977	1.99566e+08	117151913	9.65106e+07	1.75462e+08	3.88705e+08	396514153	2.75866e+08	2.09353e+08	2.10256e+08	1.92257e+08
Morpholine	P101	C14452	HMDB0031581	Organoheterocyclic compounds	Oxazinanes	Morpholines	5.395	88.0765	[M+H]+	C4H9NO	Morpholines	7689688582	10710730111	8286292894	6235660292	7750993584	11414634186	9275400340	13005424654	11409653028	2.82062e+08	10582580436	4.50342e+08
Myrcene	P1530	C06074	HMDB0038169	Lipids and lipid-like molecules	Prenol lipids	Monoterpenoids	6.107	159.113	[M+H]+	C10H16	Acyclic monoterpenoids	1.60529e+08	1.41676e+08	7.98747e+07	7.50613e+07	1.08521e+08	5.35663e+07	1.26195e+08	9.94202e+07	1.38657e+08	6.6988e+07	6.07039e+07	5.90709e+07
N-(3,4-Dimethoxyphenethyl)-1H-Indole-3-Carboxamide	P5345		---	---	---	---	9.911	325.16	[M+H]+	C19H20N2O3	Dimethoxybenzenes	2.63057e+06	989226	4.97298e+06	1.34765e+07	1.55558e+07	2.2096e+07	3.25007e+06	2.32324e+06	774278	3.2729e+06	3.63398e+06	5.06445e+06
N-(3-Hydroxytetradecanoyl)-L-Phenylalanine	P6472		---	---	---	---	0.872	392.283	[M+H]+	C23H37NO4	Phenylalanine and derivatives	138757017	157299068	9.5747e+07	2.03268e+08	1.49951e+08	8.15326e+07	2.08549e+08	2.11976e+08	8.88345e+07	2.24749e+08	2.26962e+08	221313088
N-(5-Acetamidopentyl)Acetamide	P2316		---	---	---	---	1.044	187.145	[M+H]+	C9H18N2O2	Acetamides	12221872162	15215844768	22021370493	13969105896	15811324253	12096235468	26352721677	32537344214	18974502545	18733734742	17794704846	18079725150
N-(9-Oxodecyl)Acetamide	P3041		---	---	---	---	1.043	214.18	[M+H]+	C12H23NO2	Acetamides	2.41238e+08	8.01657e+07	116116250	1.59163e+08	5.16752e+07	1.3966e+08	2.37894e+08	1.45289e+08	1.08413e+08	2.02433e+08	2.08656e+08	2.21801e+08
N,N-Acetylhistidine	P2589		---	---	---	---	7.983	198.086	[M+H]+	C8H11N3O3	Histidine and derivatives	1.89912e+08	2.94226e+08	2.52567e+08	2.74275e+08	3.19265e+08	2.55377e+08	1.4933e+08	3.12665e+08	2.03902e+08	2.10015e+08	1.94377e+08	1.91239e+08
N,N-Dimethyl-7H-Purin-6-Amine	P1646		---	---	---	---	5.51	164.093	[M+H]+	C7H9N5	6-alkylaminopurines	3165.31	304583	18534.8	1.38244e+06	993839	10050.1	21231.8	28881.5	175101	115933985	1.09897e+08	1.20833e+08
N,N-Dimethylarginine	P2762	C03626	HMDB0001539	Organic acids and derivatives	Carboxylic acids and derivatives	Amino acids, peptides, and analogues	9.338	203.15	[M+H]+	C8H18N4O2		6911643041	3312777489	6021229945	5073720050	9362290081	3418392427	6814273724	2621142552	3056346237	2889206222	6704282859	5479643734
N,N-Dimethyldodecylamine N-Oxide	P3448		---	---	---	---	4.15	230.248	[M+H]+	C14H31NO	Long-chain alkyl amine oxides	2.16889e+07	2.02426e+07	1.65993e+07	1.46799e+07	1.3856e+07	1.60552e+07	2.62423e+07	2.71924e+07	2.22896e+07	2.23798e+07	1.37388e+07	1.18089e+07
N4-Acetylsulfathiazole	P4878		---	---	---	---	7.295	298.025	[M+Na]+	C11H11N3O3S2	Benzenesulfonamides	1750243970	2431951399	1383484404	1127697075	1636736943	1577673291	1675922466	1976101436	1921675398	1647688768	1629053568	1650051278
N6-Acetyl-L-Lysine	P2359	C02727	HMDB0000206	Organic acids and derivatives	Carboxylic acids and derivatives	Amino acids, peptides, and analogues	1.789	189.123	[M+H]+	C8H16N2O3	D-alpha-amino acids	3.50748e+07	1.32764e+07	6.4603e+07	9.73733e+06	8.81078e+06	8060194	1.06686e+07	1.16752e+07	1.2391e+07	2.20654e+07	2.07722e+07	8.07849e+06
N8-Acetylspermidine	P2338	C01029	HMDB0002189	Organic acids and derivatives	Carboximidic acids and derivatives	Carboximidic acids	10.758	188.176	[M+NH4]+	C9H21N3O	Carboximidic acids	2.46993e+08	1.62422e+08	3.71792e+08	1288581225	4.30714e+08	2.73612e+08	2.45123e+08	8.3976e+08	2.1784e+08	1.44232e+08	443802232	4.30063e+08
N-Acetylcarnosine	P4258		HMDB0012881	Organic acids and derivatives	Peptidomimetics	Hybrid peptides	7.02	269.124	[M+H]+	C11H16N4O4	Hybrid peptides	5.15543e+07	1.15485e+07	5.22498e+07	2.73489e+08	2.24127e+08	411308552	2.8541e+07	7.31224e+06	2.16042e+07	1.41964e+08	1.29347e+08	130180689
N-Acetylcysteine	P1641	C06809	HMDB0001890	Organic acids and derivatives	Carboxylic acids and derivatives	Amino acids, peptides, and analogues	5.248	164.038	[M+H]+	C5H9NO3S	N-acyl-L-alpha-amino acids	4.47085e+06	2.26668e+06	1.34244e+06	1.16059e+06	649889	2.44401e+06	1.05954e+07	3.50858e+06	3.69071e+06	1023791319	1220770224	1251282508
N-Acetylputrescine	P879	C02714	---	---	---	---	1.086	131.118	[M+H]+	C6H14N2O	Carboximidic acids	3.99215e+07	3.17187e+07	3.46594e+07	3.19491e+07	3.52923e+07	3.92199e+07	4.14123e+07	5.46238e+07	4.04605e+07	3.87888e+07	3.79219e+07	3.58676e+07
Naloxone	P5389	C07252	---	---	---	---	3.97	328.162	[M+H]+	C19H21NO4		5.71727e+06	3.6394e+06	5.89964e+06	3.13737e+07	2.96697e+07	3.45213e+07	6.84803e+06	4.79565e+06	8.44467e+06	1.2748e+07	1.11267e+07	1.21098e+07
N-Alpha-Acetyl-L-Asparagine	P1935		---	---	---	---	7.957	175.072	[M+H]+	C6H10N2O4	Asparagine and derivatives	7.95308e+07	5.3267e+06	7.63052e+06	2.31727e+08	6.15911e+07	3.27691e+08	1.36369e+08	4.83843e+06	4.43e+07	1.05384e+08	8.6232e+07	9.7792e+07
Naringenin	P8415	C00509	HMDB0002670	Phenylpropanoids and polyketides	Flavonoids	Flavans	7.489	583.044	[M+H-2H2O]+	C15H12O5	Flavanones	1.56288e+07	517926	7.04677e+06	195980016	1.089e+08	576071364	7.32783e+06	9.89659e+06	1.35001e+08	123886318	1.21201e+08	1.27299e+08
N-Benzyl-9Z,12Z,15Z-Octadecatrienamide	P6438		---	---	---	---	0.839	390.268	[M+H]+	C25H37NO	N-acyl amines	2.31935e+07	3.01646e+07	1.46668e+07	3.63885e+07	3.22282e+07	1.35661e+07	4.04154e+07	5.15458e+07	1.7343e+07	3.99159e+07	4.13819e+07	4.47288e+07
N-Benzylstearamide	P6543		---	---	---	---	4.038	396.312	[M+H]+	C25H43NO	N-acyl amines	252216	137745	54774.2	2.98172e+06	864422	605336	501382	701367	1.56149e+07	658558	1.94008e+06	180330
Nepsilon,Nepsilon,Nepsilon-Trimethyllysine	P2366		---	---	---	---	9.671	189.16	[M+H]+	C9H20N2O2	Alpha amino acids	3603289987	2666829393	2994026629	10652223732	7405983611	7865503819	3618285136	2862933308	3574683662	5241861246	5061521333	4796830504
N-Ethyl-O-Crotonotoluidide	P2793		HMDB0014410	Benzenoids	Benzene and substituted derivatives	Anilides	8.313	204.134	[M+Na]+	C13H17NO		1.39471e+07	3.7185e+07	2.51212e+07	8.84026e+08	8.83442e+08	5.30854e+08	1.77118e+07	1.9049e+07	1.38457e+07	3.21891e+08	323345210	3.20342e+08
N-Fructosyl Isoleucine	P4402		---	---	---	---	7.99	276.145	[M+H]+	C12H23NO7	N-Fructosyl amino acids	1.63517e+06	594734	1.91907e+06	1.49639e+07	1.28044e+07	2.88196e+07	2.51446e+06	1.21429e+06	2.83696e+06	8.31094e+06	7.93675e+06	7.32874e+06
Nicotinamide	P678	C00153	HMDB0001406	Organoheterocyclic compounds	Pyridines and derivatives	Pyridinecarboxylic acids and derivatives	1.745	123.056	[M+H]+	C6H6N2O	Nicotinamides	3.11731e+08	4.84182e+08	8.28226e+08	4.43675e+08	2.99644e+08	9.69708e+08	8.16642e+08	7.36588e+08	4.40464e+08	6.23536e+08	544744665	6.01352e+08
N-Methylcytisine	P3368	C10760	---	---	---	---	6.516	227.103	[M+NH4]+	C12H16N2O	Cytisine and derivatives	1.14621e+06	1.78679e+06	1.35382e+06	3.39451e+06	4.02143e+06	3.16119e+06	2.73906e+06	2.24615e+06	1.7288e+06	3.55746e+07	3.7762e+07	2.84859e+07
N-Methyl-L-Proline	P860	C22223	HMDB0094696	Organic acids and derivatives	Carboxylic acids and derivatives	Amino acids, peptides, and analogues	1.206	130.086	[M+H]+	C6H11NO2	Proline and derivatives	3.23306e+08	1.97101e+08	4.96366e+08	1.70422e+08	107841648	2.13695e+08	308745807	2.09654e+08	1.99893e+08	2.45475e+08	2.02775e+08	2.21376e+08
N-Methylproline	P863		HMDB0094696	Organic acids and derivatives	Carboxylic acids and derivatives	Amino acids, peptides, and analogues	9.62	130.087	[M+H]+	C6H11NO2	Proline and derivatives	1407029400	1159207863	8.19588e+08	9.1751e+08	1149852676	9.7548e+08	1424220244	2062096768	1414549637	9.51168e+08	1015557557	1113203603
N-Oleoylethanolamine	P5368	C20792	HMDB0002088	Organic nitrogen compounds	Organonitrogen compounds	Amines	0.927	326.306	[M+H]+	C20H39NO2	N-acylethanolamines	1.96651e+07	6.01187e+07	2.75914e+07	5.56295e+07	2.58406e+07	4.65715e+07	2.82239e+07	3.17071e+07	2.08749e+07	7.28409e+07	8.34056e+07	9.88697e+07
N-Omega-Acetylhistamine	P1374	C05135	HMDB0013253	Organic acids and derivatives	Carboxylic acids and derivatives	Carboxylic acid derivatives	4.098	154.097	[M+H]+	C7H11N3O	N-acetyl-2-arylethylamines	1.93594e+08	8.63855e+07	4.14942e+08	2.36034e+08	2.28281e+08	7.13811e+07	4.39407e+07	4.20519e+07	3.78836e+07	1.37939e+08	1.24675e+08	1.33341e+08
Nomegestrol Acetate	P6175		---	---	---	---	2.023	371.228	[M+H]+	C23H30O4	Gluco/mineralocorticoids, progestogins and derivatives	3.37423e+07	1.98112e+07	3.69601e+07	7.75948e+07	9.2261e+07	1.07019e+07	5.04836e+07	5.99334e+07	3.00082e+07	4.02674e+07	3.26826e+07	3.26909e+07
Nomifensine Maleate Salt	P3623		---	---	---	---	1.315	239.149	[M+H]+	C20H22N2O4		1.36771e+08	9.69686e+07	9.44658e+07	1.74568e+08	1.91358e+08	6.10512e+07	1.5342e+08	2.55088e+08	1.34587e+08	1.20554e+08	1.20206e+08	1.10944e+08
Nonactin	P9269	C11186	---	---	---	---	6.76	736.912	[M+NH4]+	C40H64O12	Macrolides and analogues	2.43227e+06	1.94694e+07	4.01636e+06	3.16546e+06	4.49171e+06	1.57296e+06	6.88816e+06	6204451	1.69819e+06	1.37517e+07	9.85457e+06	1.00239e+07
Nordihydrocapsaicin	P5205	C20216	HMDB0036328	Benzenoids	Phenols	Methoxyphenols	6.087	316.175	[M+H]+	C17H27NO3	Methoxyphenols	6.23497e+06	9.2837e+06	8.84826e+06	2.15184e+08	2.14312e+08	1.62448e+08	6.72106e+06	1.1867e+07	3.41266e+06	5.22331e+07	4.88562e+07	4.59355e+07
Norleucine	P902	C01933	HMDB0001645	Organic acids and derivatives	Carboxylic acids and derivatives	Amino acids, peptides, and analogues	7.768	132.113	[M+H]+	C6H13NO2	Alpha amino acids	764621	2.13026e+06	638119	1.27567e+07	7.97689e+06	4.66061e+06	1.56229e+06	202646	2.40499e+06	6.10203e+06	6.20571e+06	5.2389e+06
Notoginsenoside Ft1	P9875		---	---	---	---	7.285	939.539	[M+2H]2+	C47H80O17	Triterpenoids	5.73075e+07	5.08895e+07	4.43033e+07	9.95109e+06	2.27884e+07	9.22423e+06	5.95878e+07	6.88876e+07	3.12879e+07	1.43653e+07	2.6109e+07	2.06744e+07
Nystatin	P9853	C06572	HMDB0014784	Organic oxygen compounds	Organooxygen compounds	Carbohydrates and carbohydrate conjugates	7.395	926.525	[M+H]+	C47H75NO17	Aminoglycosides	3.37422e+07	1.67135e+07	3.04257e+07	4.55678e+06	9.05925e+06	910084	1.58776e+07	2.85838e+07	1.034e+07	7.57526e+06	1.67361e+06	2.47425e+06
Okaramine J	P8007		---	---	---	---	1.337	525.287	[M+K]+	C32H36N4O3	Pyrroloindoles	2.52314e+07	1.30253e+07	3.31497e+07	5.08842e+07	6.74793e+07	7.4929e+06	1.24904e+07	2.32304e+07	1.21091e+07	2.46894e+07	2.26078e+07	3.44545e+07
Ouabain	P8431	C01443	HMDB0031448	Lipids and lipid-like molecules	Steroids and steroid derivatives	Steroid lactones	2.521	585.29	[M+K]+	C29H44O12	Cardenolide glycosides and derivatives	2.1753e+07	8.4298e+06	1.70598e+07	2.30974e+07	4.43545e+07	4.7917e+06	2344306	3.36758e+06	2.13809e+06	3.4547e+07	1.38524e+07	3.24315e+07
Ovalitenin B	P5110		---	---	---	---	7.064	310.847	[M+H-2H2O]+	C19H18O4	Butyrophenones	1.80739e+07	2.25104e+07	1.82985e+07	1.72159e+07	1.57895e+07	1.23115e+07	2.04404e+07	2.36718e+07	1.12385e+07	1.86147e+07	2.04565e+07	1.83072e+07
Oxysporidinone	P7638		---	---	---	---	1.901	490.323	[M+H]+	C28H43NO6	Terpene glycosides	1.43832e+07	931282	1.41933e+07	1.26947e+07	1.33738e+07	1.47004e+06	713969	739013	211770	7.10039e+06	6.41478e+06	6.07745e+06
Pacifenol	P6710		---	---	---	---	7.231	408.961	[M+H]+	C15H21Br2ClO2		214108707	4.32714e+08	2.8916e+08	1.11766e+08	1.11514e+08	9.97951e+07	3.56336e+08	2.1958e+08	338510910	904124	3.28592e+06	1.11877e+06
Paeonol	P1725	C10712	---	---	---	---	6.406	167.074	[M+H]+	C9H10O3	Organic acids	4.92759e+08	4.02305e+08	8.36263e+08	3.32637e+08	6.78149e+08	963896016	7.37288e+08	7.48295e+08	9.59832e+08	6.39085e+06	1.10731e+07	6.39808e+06
Palmitoylcarnitine	P6605	C02990	HMDB0000222	Lipids and lipid-like molecules	Fatty Acyls	Fatty acid esters	4.123	400.343	[M+H]+	C23H45NO4		1.59826e+08	1.35914e+08	1.63613e+08	9.44304e+08	4.37151e+08	5.60104e+08	2.10316e+08	4.27287e+06	1.56746e+07	3.89297e+08	9.66986e+07	4.49977e+08
Pargyline Hydrochloride	P1559		HMDB0015563	Benzenoids	Benzene and substituted derivatives	Phenylmethylamines	3.737	160.108	[M+H]+	C11H14ClN		1292596770	1242465727	2930944633	2038082190	6.89806e+08	2026693830	1653855952	1269511082	5.01846e+08	1617240062	1456186711	1442652220
Paxilline	P7054	C13782	HMDB0030323	Organoheterocyclic compounds	Naphthopyrans	---	0.87	436.247	[M+K]+	C27H33NO4	Naphthopyrans	4.02054e+06	3.47314e+06	2.48353e+06	3.26019e+06	3.58506e+06	1.5829e+06	2.69612e+06	3.47796e+06	3.21169e+06	1.10076e+07	6.80156e+06	1.0402e+07
Pelletierine Hydrochloride	P3079		---	---	---	---	6.267	216.054	[M+H]+	C8H16ClNO	Piperidines	6.6872e+07	6.20423e+07	4.60659e+07	2.39041e+07	2.76821e+07	2.46631e+07	5.41809e+07	5.29451e+07	2.97951e+07	4.91202e+07	3.9772e+07	4.62568e+07
Penbutolol Sulfate	P4763		HMDB0015447	Benzenoids	Phenol ethers	---	1.179	292.227	[M+NH4]+	C18H31NO6S		6.59905e+06	5.83461e+06	6.41866e+06	1.02299e+07	6.23898e+06	5.49282e+06	7.99507e+06	9.78541e+06	5.52003e+06	7.47555e+06	7.67856e+06	7.62373e+06
Perfluorodecyl Phosphate	P8179		---	---	---	---	6.689	544.988	[M+NH4]+	C10H6F17O4P	Monoalkyl phosphates	5.26307e+06	8.49522e+06	5.76733e+06	5.36992e+06	397761	3.26234e+06	1.02644e+07	8.03352e+06	1.81634e+07	3.29009e+06	3.06147e+06	4.29042e+06
Perfluorooctyl Phosphate	P7169		---	---	---	---	6.756	444.994	[M+H-2H2O]+	C8H6F13O4P	Monoalkyl phosphates	2.13531e+07	3.77814e+07	2.411e+07	8.8513e+06	1.06999e+07	1.31559e+07	3.84936e+07	4.01953e+07	4.66292e+07	1.91466e+07	1.71523e+07	1.76705e+07
Perindopril	P6149	C07706	---	---	---	---	1.822	369.242	[M+H]+	C19H32N2O5	Dipeptides	2.54966e+07	932474	3.20016e+06	3.28695e+06	2.96048e+06	8.95099e+06	6.99278e+06	3.68229e+06	4.96936e+06	1.71136e+06	757180	1.49666e+06
Perseitol	P3528	C08255	HMDB0033750	Organic oxygen compounds	Organooxygen compounds	Carbohydrates and carbohydrate conjugates	6.578	235.085	[M+Na]+	C7H16O7	Sugar alcohols	60533	239025	2.22815e+06	5.62777e+06	4.73876e+06	4.16392e+07	154166	114519	1.17407e+06	904559	805694	779235
Petiline	P6783		---	---	---	---	1.366	414.337	[M+H]+	C27H43NO2	22,26-epiminocholestanes	4.32799e+06	2.91497e+06	1.09933e+06	553921	877471	1.73481e+06	8822.63	149731	56285.4	1.64981e+07	2.67343e+07	2.44645e+07
Phenacylamine Hydrochloride	P2350		---	---	---	---	8.198	189.074	[M+H]+	C8H10ClNO	Alkyl-phenylketones	5.16633e+07	7.75283e+07	4.14216e+07	2.59578e+07	2.43989e+07	2.40093e+07	5.90406e+07	5.74927e+07	5.89733e+07	4.35846e+07	4.363e+07	4.65269e+07
Phenyl(Piperidin-1-Yl)Methanone	P2384		---	---	---	---	8.124	190.119	[M+H]+	C12H15NO		1.21012e+07	1.15775e+07	1.71956e+07	3.22868e+07	3.68304e+07	2.73298e+07	1.25122e+07	1.76161e+07	5.79793e+06	2.07474e+07	1.53713e+07	1.48409e+07
Phenylalanine	P1704	C02057	HMDB0000159	Organic acids and derivatives	Carboxylic acids and derivatives	Amino acids, peptides, and analogues	6.098	166.087	[M+H]+	C9H11NO2	Phenylalanine and derivatives	10148579737	8343821341	10118873132	7601777032	6725807639	9974440360	12468531364	14001074314	17317699013	6597296683	6310078466	6309655821
Phenylethyl 2-Glucoside	P5056		---	---	---	---	8.31	307.14	[M+H]+	C14H20O6	O-glycosyl compounds	580385	496008	220861	6.50032e+06	7.2014e+06	1.24556e+07	758076	470706	231760	1.61575e+06	1.87514e+06	1.77963e+06
Phenyltoloxamine Citrate	P3978		---	---	---	---	1.728	256.176	[M+NH4]+	C23H29NO8		1.23836e+08	8.55563e+07	1.01298e+08	1.52031e+08	1.81061e+08	5.25581e+07	147710808	1.96581e+08	1.21453e+08	126560530	1.19479e+08	1.19332e+08
Phosphocholine	P2190	C00588	HMDB0001565	Organic nitrogen compounds	Organonitrogen compounds	Quaternary ammonium salts	9.585	184.074	[M]+	C5H15NO4P	Phosphocholines	3.2275e+08	8.28782e+07	404227104	7.90818e+08	6.93295e+08	3.23942e+08	4.41451e+08	6.50451e+08	1.08694e+08	3.15726e+08	3.04311e+08	1.74194e+08
Physostigmine	P4404	D00196	HMDB0015116	Organoheterocyclic compounds	Indoles and derivatives	Pyrroloindoles	5.535	276.163	[M+NH4]+	C15H21N3O2	Pyrroloindoles	4.32581e+07	12938000	1.27337e+07	2.24399e+07	2.32778e+07	3.19813e+07	4.63096e+07	1.49917e+07	6.09459e+06	2.22523e+07	1.80565e+07	1.95932e+07
Phytosphingosine	P5246	C12144	HMDB0004610	Organic nitrogen compounds	Organonitrogen compounds	Amines	2.655	318.301	[M+H]+	C18H39NO3	Lipids	8.76921e+07	2.18084e+07	104078636	3.49361e+08	2.79291e+08	7.15043e+07	1.60185e+08	1.39299e+07	1.53221e+07	2.41142e+08	2.46398e+08	274228160
Pinoresinol Dimethyl Ether	P6400	C10561	---	---	---	---	1.039	387.181	[2M+H]+	C22H26O6	Furanoid lignans	3.91442e+07	1.07402e+08	7.68085e+07	5.15258e+07	3.14625e+07	5.10344e+07	5.87862e+07	5.51976e+07	6.34339e+07	1.19021e+08	1.23946e+08	145873223
Piperidine	P72	C01746	HMDB0034301	Organoheterocyclic compounds	Piperidines	---	1.425	86.0971	[M+H]+	C5H11N	Piperidines	3.54119e+08	7.0852e+08	1.33471e+08	2.12259e+08	1.23535e+08	4.10384e+07	102038130	2.99591e+07	8.43299e+07	1234526425	1435225346	1536946716
Piperine	P4621	C03882	HMDB0029377	Alkaloids and derivatives	---	---	5.321	286.14	[M+H]+	C17H19NO3	Alkaloids and derivatives	1.09268e+07	7.00879e+06	3.91334e+07	4.45118e+08	3.5512e+08	2.04395e+08	1.34156e+06	2.49855e+06	1.83288e+06	3.21501e+08	3.21992e+08	4.13201e+08
Podototarin	P8578		---	---	---	---	4.509	609.398	[M+NH4]+	C40H58O2	Diterpenoids	1.78998e+08	2.03277e+08	1.21869e+08	304785750	1.96846e+08	2.58579e+08	2.29254e+08	369191410	407411439	2.67984e+08	1.80469e+08	1.40629e+08
Polygalic Acid	P7629		---	---	---	---	3.927	489.315	[M+2H]2+	C29H44O6	12-alpha-hydroxysteroids	1.26836e+07	4.15943e+06	1.20056e+07	1.24101e+07	9.77455e+06	7.20007e+06	4.39183e+06	8.96912e+06	5.37315e+06	6.94568e+06	7.47374e+06	8.28399e+06
Poricoic Acid A	P7735		---	---	---	---	4.703	499.348	[M+H]+	C31H46O5	Triterpenoids	5.5745e+07	3.43598e+07	6.4099e+07	7.1023e+07	4.93753e+07	5.95413e+07	2.33553e+07	6.88767e+07	3.56001e+07	5.71593e+07	3.79389e+07	8.06008e+07
Prednisolone	P2117	C07369	HMDB0014998	Lipids and lipid-like molecules	Steroids and steroid derivatives	Hydroxysteroids	8.408	181.109	[M+H]+	C21H28O5	21-hydroxysteroids	5.7087e+07	2.97298e+07	3.16965e+07	8.95522e+07	8.51317e+07	7.75411e+07	7.5431e+07	2.94281e+07	7.34316e+07	7.15997e+07	6.43068e+07	6.4571e+07
Pregnenolone	P5608	C01953	HMDB0000253	Lipids and lipid-like molecules	Steroids and steroid derivatives	Pregnane steroids	0.986	339.233	[M+ACN+H]+	C21H32O2	Gluco/mineralocorticoids, progestogins and derivatives	1.62712e+07	9.53351e+06	1.90727e+07	6.74277e+06	1.37577e+06	1.49596e+07	1.14659e+07	1.56919e+07	2.49459e+07	1.76771e+07	1.92684e+07	2.13883e+07
Prenylamine Lactate	P5429		---	---	---	---	5.414	330.228	[M+H]+	C27H33NO3		1.23195e+07	1.32381e+07	3.71656e+06	1.86179e+08	1.57437e+08	1.61643e+08	6.51197e+06	7.33061e+06	2.82174e+06	1.8017e+08	9.47773e+07	1.12847e+08
Prenyletin	P4147		---	---	---	---	1.125	264.127	[M+ACN+H]+	C14H14O4	Hydroxycoumarins	8.05847e+07	4.65908e+07	2.57411e+07	5.81117e+08	4.64518e+08	6.26341e+08	1.28345e+08	5.01931e+07	1.36382e+07	3.04634e+08	2.872e+08	2.84581e+08
Proline	P554	C16435	HMDB0003411	Organic acids and derivatives	Carboxylic acids and derivatives	Amino acids, peptides, and analogues	6.77	116.071	[M+H]+	C5H9NO2	Proline and derivatives	4971924828	3868807412	10295145691	1510395187	4548917320	2255970030	5628984884	13199312938	10207255944	2807452945	2364463586	2174965905
Propionylcarnitine	P3127	C03017	HMDB0000824	Lipids and lipid-like molecules	Fatty Acyls	Fatty acid esters	6.34	218.139	[M+H]+	C10H19NO4	Acyl carnitines	2.66068e+08	2.10358e+08	4.69231e+08	3650688189	3483928027	7812973577	2.69127e+08	4.83719e+08	4.02278e+08	2253792154	2020142570	2144816125
Propoxycarbazone	P6581		---	---	---	---	6.516	399.091	[M+H]+	C15H18N4O7S	Benzoic acid esters	6.46947e+06	2.86766e+07	8.18145e+06	2.26421e+06	6.47431e+06	1.72215e+07	8.56168e+06	1.22487e+07	7.34721e+06	68688.1	7.42614e+06	320275
Protocetraric Acid	P6549		---	---	---	---	5.286	397.044	[M+H]+	C18H14O9	Depsides and depsidones	1.09041e+07	1.31461e+07	4.56244e+06	5.95276e+06	5.86121e+06	4.59829e+06	5.51966e+06	5.83733e+06	5.28462e+06	8.6337e+06	118407	4.58502e+06
Protopseudohypericin	P7992		---	---	---	---	7.758	523.099	[M+H]+	C30H18O9	Perylenequinones	1.15504e+08	6.74163e+07	1.23776e+08	4.99707e+07	6.47812e+07	4.78555e+07	1.35857e+08	9.50011e+07	165107926	7.13968e+07	6.41964e+07	6.35571e+07
Prulaurasin	P5498		HMDB0035022	Organic oxygen compounds	Organooxygen compounds	Carbohydrates and carbohydrate conjugates	7.18	334.067	[M+Na]+	C14H17NO6	Cyanogenic glycosides	9.33296e+07	6.07685e+06	9.13196e+06	6.08782e+07	3.41308e+07	4.91747e+07	6.50698e+07	2.56049e+07	7.56874e+06	56007.2	694756	133522
Pseudo-Anisatin	P5295		---	---	---	---	1.834	321.131	[M+Na]+	C15H22O6	Lactones	1.275e+08	3.19729e+07	3.40158e+07	2.41942e+07	3.91489e+07	7.9806e+06	2.52835e+07	3.09032e+07	8.82041e+06	1.02496e+08	8.5523e+07	7.26543e+07
Psoralidin	P5963	C10523	HMDB0034050	Phenylpropanoids and polyketides	Isoflavonoids	Coumestans	7.787	359.092	[M+Na]+	C20H16O5	Coumestans	2.74652e+08	1.67946e+08	3.0807e+08	1.47125e+08	1.72713e+08	9.08954e+07	3.62948e+08	2.34215e+08	4.30002e+08	1.76945e+08	2.21731e+08	196610609
Pterostilbene	P3998	C10287	---	---	---	---	4.295	257.113	[M+H]+	C16H16O3	Stilbenes	1.26812e+08	8.28454e+07	104950426	5.80879e+08	6.10731e+08	5.09012e+08	1.57401e+08	3.21861e+08	116144864	2.54051e+08	2.54829e+08	2.48763e+08
Putative (3-Hydroxyoctadecanoyl)Glycine	P5953		---	---	---	---	4.33	358.295	[M+NH4]+	C20H39NO4	N-acyl-alpha amino acids	3.45383e+07	2.07683e+07	7.98289e+07	5.37221e+08	3.68082e+08	4.20075e+08	3.21212e+07	9.71525e+06	3.96397e+06	1.61442e+08	1.59523e+08	1.57941e+08
Putative Analog Of Epipyridone	P5891		---	---	---	---	0.95	354.21	[M+H-2H2O]+	C22H27NO3	Chromenopyridines	3.47678e+07	1.24314e+08	2.54362e+07	1.03099e+08	5.91502e+07	2.29819e+07	1.34712e+08	6.674e+07	1.83374e+07	1.03531e+08	1.21004e+08	1.39554e+08
Pyrenophorol	P5526		---	---	---	---	5.451	335.146	[M+H-H2O]+	C16H24O6	Macrolides and analogues	7.14749e+06	3.76476e+06	5.94503e+06	9.96373e+06	6.72194e+06	1.77844e+07	7.08913e+06	1.277e+07	2.97933e+06	353183	53726.5	69256.2
Quercetin 3-O-Alpha-L-Arabinopyranoside	P7041		HMDB0033795	Phenylpropanoids and polyketides	Flavonoids	Flavonoid glycosides	8.437	435.085	[M+H]+	C20H18O11	Flavonoid-3-O-glycosides	1.11162e+07	7.28327e+06	8.033e+06	643088	1.17649e+06	3.35619e+06	1.08088e+07	1.38062e+07	1.74796e+07	2.13034e+06	880024	1.99248e+06
Rakicidin B	P8648		---	---	---	---	1.101	621.418	[2M+H]+	C33H56N4O7	Cyclic depsipeptides	1.55432e+07	2.1999e+07	2.52692e+07	2.08066e+07	7.65855e+06	1.97109e+07	7.97102e+06	2.26429e+07	6.72336e+06	2.97187e+07	3.82069e+07	35033112
Reboxetine Mesylate Hydrate	P5175		---	---	---	---	5.86	314.181	[M+NH4]+	C20H29NO7S		9.88435e+07	5.18052e+07	6.27833e+07	6.45591e+08	6.27244e+08	2.15354e+07	5.99535e+07	9.57628e+07	1.82913e+07	1.21041e+08	1.15554e+08	1.12616e+08
Retusin 7-Methyl Ether	P4908		---	---	---	---	8.071	299.172	[M+H]+	C17H14O5	7-O-methylisoflavones	1.40238e+06	128342	806600	1.35966e+07	1.31133e+07	1.55405e+07	1.77338e+06	146009	652539	4.3581e+06	4.4516e+06	3.96469e+06
Ribulose-1,5-Bisphosphate	P5116		---	---	---	---	8.262	310.99	[M+Na]+	C5H12O11P2	Pentose phosphates	9.82358e+06	7.68691e+06	1.04013e+07	1.77819e+06	1.9975e+06	1.68837e+06	1.011e+07	8.02332e+06	1.35061e+07	3.81742e+06	3370574	4.62146e+06
Ricinine	P2752	C01526	HMDB0042006	Organoheterocyclic compounds	Pyridines and derivatives	3-pyridinecarbonitriles	7.111	203.02	[M+H]+	C8H8N2O2	3-pyridinecarbonitriles	2.59171e+06	1.01917e+06	1.23686e+06	1.70622e+07	3.05419e+07	3.29885e+06	576199	992341	1.53319e+06	6.41394e+06	5.9557e+06	5.67068e+06
Rosmanol	P5739		---	---	---	---	7.381	345.199	[M+NH4]+	C20H26O5	Diterpene lactones	1.44395e+07	1.4666e+07	1.92726e+07	1811772115	1715439010	2163542556	6.1868e+06	2.59618e+07	1.47692e+07	1098361496	925183005	9.26027e+08
Roxithromycin	P9712	C13173	---	---	---	---	7.311	837.543	[M+2H]2+	C41H76N2O15	Aminoglycosides	1.81142e+06	1.20693e+06	2.57375e+06	1.14979e+07	8.1831e+06	1.51414e+07	1.59028e+06	1.73639e+07	1.1586e+07	7.24646e+06	6.45679e+06	7.54894e+06
Rutarin	P7377	C09309	HMDB0030884	Phenylpropanoids and polyketides	Coumarins and derivatives	Coumarin glycosides	9.012	463.094	[M+H]+	C20H24O10	Coumarin glycosides	2.84172e+06	449778	3.87032e+06	2.34072e+06	1.62464e+06	5.66375e+06	434308	478145	1.01744e+06	1.09808e+06	1.03439e+06	676777
Safflomin A	P8713		HMDB0040677	Phenylpropanoids and polyketides	Cinnamic acids and derivatives	Hydroxycinnamic acids and derivatives	9.092	635.144	[M+Na]+	C27H32O16	C-glycosyl compounds	4.88828e+06	3.4292e+06	4.8435e+06	7.02388e+06	7.02017e+06	3.81126e+06	3.80822e+06	4.20681e+06	1.69219e+06	2.01512e+06	2.23324e+06	2.04501e+06
Saikosaponin B4	P9634		---	---	---	---	1.214	813.497	[M+K]+	C43H72O14	Triterpene saponins	6.52006e+06	4.48577e+06	4.30282e+06	5.4367e+06	2.08688e+06	3.85753e+06	623630	3.03454e+06	592013	5.94883e+06	13222177	8.66857e+06
Salmeterol Xinafoate	P6810		HMDB0015073	Benzenoids	Benzene and substituted derivatives	Benzyl alcohols	1.322	416.286	[M+H]+	C36H45NO7		156249637	6.62869e+07	1.36315e+08	2.27495e+08	3.03748e+08	4.28165e+07	171124620	2.57937e+08	9.36659e+07	1.21528e+08	1.20707e+08	1.12837e+08
Santonin	P3799		---	---	---	---	5.712	247.173	[M+H]+	C15H18O3	Eudesmanolides, secoeudesmanolides, and derivatives	130569354	7.91634e+07	1.47994e+08	2282139318	2097464702	4463345101	8.75226e+07	2.5598e+08	8.22945e+07	1161107220	1249078765	1385451505
Schinifoline	P4492		HMDB0040380	Organoheterocyclic compounds	Quinolines and derivatives	Quinolones and derivatives	5.637	280.155	[M+H]+	C17H23NO	Hydroquinolones	7.18074e+07	9.19133e+06	2.05374e+07	3928527950	4609444018	9.25529e+08	4.61403e+06	1.49748e+07	5.84545e+06	1995224623	1958614897	2078205402
Scopularide H	P9020		---	---	---	---	4.277	700.453	[M+ACN+H]+	C38H61N5O7		1.14563e+06	470005	1.11444e+07	1.23296e+06	1.06324e+06	1.76284e+06	1.86714e+06	2.49109e+06	902475	2.6419e+06	3.62909e+06	4.67199e+06
Scytophycin D	P9727		---	---	---	---	7.52	844.523	[M+H]+	C45H75NO12	Diterpene lactones	3.97884e+07	2.61211e+07	1.84232e+07	1.95267e+07	1.73725e+07	3.51265e+06	3.88968e+07	4.34404e+07	3.3751e+07	1.29374e+07	1.35794e+07	1.27423e+07
Securinine	P3637	C10614	---	---	---	---	5.387	240.102	[M+Na]+	C13H15NO2	Indolizidines	8.15059e+06	7.96622e+06	3.3511e+07	3.05365e+08	1.89849e+08	1972880662	4.1578e+06	9.35548e+06	2.39584e+07	6.21037e+08	591144480	6.51362e+08
Serine-Cholic Acid	P7693		---	---	---	---	4.491	496.324	[M+H]+	[C27H46NO7]+	Glycinated bile acids and derivatives	7.55261e+07	7.30888e+08	2.92331e+07	4.25816e+07	1.46549e+07	2.01593e+07	5.48353e+08	5.68065e+08	5.60553e+08	4.82001e+07	8.10079e+07	2.51018e+07
Serotonin	P1989	C00780	---	---	---	---	5.34	177.102	[M+H]+	C10H12N2O	Serotonins	2.46817e+07	3.80643e+07	8.98139e+07	1.50467e+08	1.34846e+08	8.69481e+07	3.31883e+07	2.05539e+08	2.22064e+07	848613	1.86764e+06	1.25507e+06
Shogaol	P5192	C10494	HMDB0137236	Benzenoids	Phenols	Methoxyphenols	1.723	315.137	[M+H]+	C17H24O3	Shogaols	2.90452e+07	2.65483e+06	9.16356e+06	6.39468e+07	5.43837e+07	1.67967e+07	1.7897e+07	6.2597e+06	6.44508e+06	1.73502e+07	1.60698e+07	1.52086e+07
Sitagliptin	P6694		---	---	---	---	6.1	408.123	[M+H]+	C16H15F6N5O	Beta amino acids and derivatives	1.50254e+07	1.6492e+07	1.56297e+07	5.78654e+06	6.35543e+06	9.22366e+06	2.21814e+07	2.34195e+07	3.60409e+07	9.77825e+06	8.90608e+06	8.72078e+06
Skimmin	P6023		---	---	---	---	6.664	363.048	[M+ACN+H]+	C15H16O8	Coumarin glycosides	1.4545e+07	1.3731e+07	1.15175e+07	7.74326e+06	2.23304e+06	6.75673e+06	2.46181e+07	1.96106e+07	5.05054e+07	5.1751e+06	7.10696e+06	3.81432e+06
Smenospongine	P4243		---	---	---	---	7.638	268.999	[M+H]+	C21H29NO3	Prenylquinones	14949283852	30364606631	15476931023	18259983926	28035917533	21662999343	37643632120	28746435484	38742068736	32740083567	29162240871	25574399548
Sn-Glycero-3-Phosphocholine	P4018	C00670	HMDB0000086	Lipids and lipid-like molecules	Glycerophospholipids	Glycerophosphocholines	7.751	258.11	[M]+	C8H21NO6P	Glycerophosphocholines	1.57063e+08	2.42744e+08	6.69711e+07	1.23915e+08	9.18678e+07	1.65862e+08	2.38894e+08	2.48386e+08	1.50071e+08	3.32438e+08	3.96421e+08	3.18007e+08
Sodium Tetradecyl Sulfate	P5507		HMDB0014607	Organic acids and derivatives	Organic sulfuric acids and derivatives	Sulfuric acid esters	0.943	334.205	[M+NH4]+	C14H29NaO4S	Sulfuric acid monoesters	5.42459e+07	1.05301e+08	6.14673e+07	4.81381e+07	4.42738e+07	6.90787e+07	5.62757e+07	3.80202e+07	5.21784e+07	6.01109e+07	5.86921e+07	6.0194e+07
Solasodiene	P6545		---	---	---	---	0.98	396.332	[M+NH4]+	C27H41NO	Steroidal saponins	1.89972e+08	5.09188e+08	9.82162e+08	6.3276e+08	1.72955e+08	5.53419e+08	2.84129e+08	8.44715e+08	2.93261e+08	585825037	6.70123e+08	7.78655e+08
Solasodine	P6782	C10822	HMDB0035282	Lipids and lipid-like molecules	Steroids and steroid derivatives	Steroidal alkaloids	4.767	414.321	[M+H-H2O]+	C27H43NO2	Spirosolanes and derivatives	1.02518e+06	1.88305e+06	6.95407e+06	1.93485e+08	1.75849e+08	5.09203e+07	3.1279e+06	2.82445e+06	3.96616e+06	4.523e+07	3.98116e+07	4.1841e+07
Spiramycin	P9723	C01754	---	---	---	---	7.608	843.522	[M+H]+	C43H74N2O14	Aminoglycosides	1.12863e+08	3.89566e+08	1.73992e+08	1.2849e+08	1.15129e+08	1.08904e+08	1.46299e+08	1.88447e+08	1.74728e+08	2.04538e+08	9.80835e+07	1.09168e+08
Spongiacidin C	P3730		---	---	---	---	3.579	244.954	[M+H]+	C11H10N4O3	Hydantoins	8.92391e+06	1.52765e+07	3.17517e+06	2.01686e+06	2.33537e+06	1.19268e+06	1659.2	702965	1.07953e+07	1.09387e+08	5.3188e+07	6.08177e+07
Stepharine	P4887		---	---	---	---	9.088	298.138	[M+Na]+	C18H19NO3	Proaporphines	8.69379e+06	1.05809e+07	6.4175e+06	3.25029e+07	5.83894e+07	2.07385e+07	5.46645e+06	1.28137e+07	4.43626e+06	9.4944e+06	1.25548e+07	9.59104e+06
Strepin P1	P7803		---	---	---	---	1.041	505.314	[M+K]+	C25H40N6O5	Peptides	4.43461e+07	6.82523e+07	5.75027e+07	5.52613e+07	1.76289e+07	3.94163e+07	5.19152e+06	1.16961e+07	1.21936e+07	1.05432e+08	1.20674e+08	135832362
Sulcotrione	P5409		---	---	---	---	7.807	329.03	[M+H]+	C14H13ClO5S	Benzoylcyclohexane-1,3-diones	2.35316e+07	3.34713e+07	3.0175e+07	8.2771e+06	9.25692e+06	1.27896e+07	2.7131e+07	4.01614e+07	4.19942e+07	1.50297e+07	3062190	1.38237e+07
Sylvestroside I	P9461		---	---	---	---	8.726	771.266	[M+Na]+	C33H48O19	Iridoid O-glycosides	1.13851e+06	678902	1.5202e+06	8.56288e+06	8.85075e+06	1.21127e+07	1.30296e+06	1.05479e+06	1.27813e+06	4.25219e+06	4.37985e+06	3.6574e+06
Taurocholate	P7928	C05122	HMDB0000036	Lipids and lipid-like molecules	Steroids and steroid derivatives	Bile acids, alcohols and derivatives	5.102	516.299	[M+H]+	C26H45NO7S	Trihydroxy bile acids, alcohols and derivatives	1.55791e+06	1.82299e+06	7.21398e+07	4.11969e+06	2.61014e+06	992679	2.8895e+07	6.41992e+07	3.78742e+07	1.82948e+07	1.57657e+07	1.636e+07
Taurohyocholic Acid	P8125		HMDB0011637	Lipids and lipid-like molecules	Steroids and steroid derivatives	Bile acids, alcohols and derivatives	5.097	538.281	[M+Na]+	C26H45NO7S	Trihydroxy bile acids, alcohols and derivatives	69081.4	299950	1.69275e+07	302169	618829	169315	4.49306e+06	1.60429e+07	9.55848e+06	4.34478e+06	4.41028e+06	4.57825e+06
Tbuo-Val-Hexanoate	P4805		---	---	---	---	6.216	294.214	[M+ACN+H]+	C15H29NO3	N-acyl-alpha amino acids and derivatives	2.02574e+06	4.36787e+07	1.0345e+07	5.75094e+06	1.36442e+07	1.07363e+07	2.84262e+07	9.64928e+06	8.27924e+06	2.55144e+07	2.12915e+07	2.06688e+07
Terpestacin	P6865		---	---	---	---	0.852	420.314	[M+Na]+	C25H38O4	Secondary alcohols	5.28e+07	1.47401e+07	1.85325e+07	5.28028e+07	1.75208e+07	1.95498e+07	5.38185e+07	2.25984e+07	1.84232e+07	5.18238e+07	5.22985e+07	5.61256e+07
Territrem B	P8039		---	---	---	---	7.79	527.142	[M+H]+	C29H34O9		2.25127e+07	1.86095e+07	3.55216e+07	1.52461e+07	2.33573e+07	1.25133e+07	5.69897e+07	2.8387e+07	6.52022e+07	5.03872e+07	5.29997e+07	3.32458e+07
Testosterone	P4704	D00075	HMDB0002833	Lipids and lipid-like molecules	Steroids and steroid derivatives	Sulfated steroids	1.062	289.216	[M+NH4]+	C19H28O2	Androgens and derivatives	3.13e+07	1.53994e+07	37949478	1.77273e+07	7.81617e+06	2.82417e+07	2.20693e+07	3.14158e+07	3.11704e+07	3.04565e+07	2.7598e+07	3.04341e+07
Theophylline	P2753	C07130	HMDB0001889	Organoheterocyclic compounds	Imidazopyrimidines	Purines and purine derivatives	3.456	203.054	[M+H]+	C7H8N4O2	Xanthines	1.51646e+07	1.36155e+07	9.23994e+06	2.08699e+06	3.30566e+06	7.73202e+06	6.8092e+06	4.31017e+06	2.48401e+06	7.95622e+06	7.57362e+06	8.81276e+06
Thiazolidine-4-Carboxylic Acid	P924		HMDB0062164	Organic acids and derivatives	Carboxylic acids and derivatives	Amino acids, peptides, and analogues	7.294	134.019	[M+Na]+	C4H7NO2S	L-alpha-amino acids	1587457013	1984313827	1250942545	1018602461	1481099634	1363439472	1534844000	1624566113	1769497811	1620116612	1537226820	1647425167
Thuringione	P6226		---	---	---	---	7.408	374.963	[M+K]+	C15H9Cl3O5		4.309e+07	9.07834e+07	2.5959e+07	1.13239e+07	4.11469e+07	2.23293e+07	5.68842e+07	5.00274e+07	3.4524e+07	2.4495e+07	6.13931e+07	2.19531e+07
Ticlopidine Hydrochloride	P4137		HMDB0014353	Organoheterocyclic compounds	Thienopyridines	---	2.133	264.054	[M+NH4]+	C14H15Cl2NS		1.63058e+07	2.26119e+07	3.88149e+06	5.80024e+08	5.10857e+08	1.54466e+08	4.87499e+06	4.1234e+06	9.21292e+06	1.78962e+08	119207714	1.94133e+08
Tigogenin	P6826	C08914	HMDB0030048	Lipids and lipid-like molecules	Prenol lipids	Triterpenoids	3.046	417.336	[M+H]+	C27H44O3	Triterpenoids	2.02511e+06	2.32227e+06	7.5788e+06	1.56475e+07	1.11135e+07	4.23977e+06	2.28698e+06	1.9913e+06	4.7522e+06	2.01119e+06	4.45897e+06	5.97714e+06
Tjipanazole A2	P7280		---	---	---	---	6.648	453.064	[M+H]+	C24H20Cl2N2O4	Indolocarbazoles	1.40867e+07	556697	503877	5.31912e+06	914086	4.50332e+06	1.67633e+07	3.69316e+06	2.19961e+06	2.34852e+06	1.12229e+06	1.14935e+06
Tobramycin, N-Propionyl Derivative Likely	P7997		---	---	---	---	5.4	524.299	[M+H]+	C21H41N5O10	4,6-disubstituted 2-deoxystreptamines	1.75446e+06	3.38724e+06	3.1661e+06	8.48383e+06	991762	1.50082e+07	1.08759e+07	6.79875e+06	1.662e+06	1.07939e+07	1.15778e+07	1.28083e+07
Toddalolactone	P5449		---	---	---	---	7.968	331.112	[M+H]+	C16H20O6	Coumarins and derivatives	4.4649e+07	3.41073e+07	8.7186e+07	3.87242e+07	5.94127e+07	5.30625e+07	9.54641e+07	8.89721e+07	8.70762e+07	5.31055e+07	4.77014e+07	4.93771e+07
Tolytoxin	P9738	C16904	---	---	---	---	7.591	850.525	[M+2H]2+	C46H75NO13	Diterpene lactones	2.67667e+07	3.00108e+07	3.22697e+07	1.71482e+07	2.10903e+07	1.21207e+07	2.96212e+07	4.65652e+07	3.30689e+07	1.64574e+07	1.67558e+07	1.60326e+07
Trehalose	P5977	C01083	HMDB0000975	Organic oxygen compounds	Organooxygen compounds	Carbohydrates and carbohydrate conjugates	1.132	360.148	[M+Na]+	C12H22O11	O-glycosyl compounds	1.2448e+07	9.48439e+06	4.05808e+06	1.109e+08	1.41783e+08	2.05715e+08	1.63145e+07	9.84604e+06	9.07561e+06	7.06535e+07	6.83621e+07	6.1367e+07
Triacanthine	P2794	C08435	---	---	---	---	7.03	204.134	[M+H]+	C10H13N5	6-aminopurines	1.97824e+07	9.57491e+06	4.83739e+06	1053973911	9.88843e+08	4.93487e+08	1.44699e+07	3.94146e+06	2.47099e+06	211344954	2.03838e+08	132019455
Triacetin	P3131	D00384	HMDB0029592	Lipids and lipid-like molecules	Glycerolipids	Triradylcglycerols	3.473	218.211	[M+H]+	C9H14O6	Triacylglycerols	1.23968e+08	8.0055e+07	5.19235e+07	2.05094e+08	1.77874e+08	7.25649e+07	4.57265e+08	1.08228e+08	6.36478e+07	1.26277e+08	1.21957e+08	1.37318e+08
Triamterene	P3926	D00386	HMDB0001940	Organoheterocyclic compounds	Pteridines and derivatives	---	5.163	254.118	[M+H]+	C12H11N7		1.21898e+06	1.31181e+06	8.81703e+06	6.86222e+07	4.30606e+07	3.03623e+08	1.78389e+06	2.96133e+06	5.67281e+06	3.83899e+07	3.90741e+07	3.53778e+07
Trigonelline	P1011	C01004	HMDB0000875	Alkaloids and derivatives	---	---	6.455	138.055	[M+H]+	C7H7NO2	Alkaloids and derivatives	6.23134e+08	3402462587	2.95901e+08	7.37626e+08	6.40107e+08	6.93547e+08	5.88558e+08	1.7889e+08	1.03728e+08	5822584403	5379388327	5416315279
Trigonelline Hydrochloride	P2518		---	---	---	---	6.342	196.004	[M+H]+	C7H8ClNO2	Pyridinecarboxylic acids	3.44947e+07	9.6161e+07	2.61022e+07	2.88905e+07	1.48422e+07	8.76646e+06	2.73529e+07	2.07545e+07	4.08866e+07	6.75163e+07	1.33147e+08	9.82033e+07
Trimipramine	P4836		---	---	---	---	0.905	295.217	[M+H]+	C20H26N2	Dibenzazepines	1.22121e+06	1.00118e+07	3.35046e+06	4.13106e+06	1.0398e+06	1.08473e+07	2.76496e+06	7.36565e+07	7.75618e+07	6.02816e+07	7.23371e+07	8.59363e+07
Triptonine B	P9907		---	---	---	---	8.662	968.288	[M+H]+	C46H49NO22	Terpene lactones	5.69579e+06	7.00452e+06	4.16015e+06	3.98731e+06	6.36211e+06	3.85869e+06	1.77315e+07	1.29259e+07	4.78736e+06	3.81642e+06	4.58965e+06	4.29795e+06
Tryptophan	P2813	C00806	HMDB0013609	Organoheterocyclic compounds	Indoles and derivatives	Indolyl carboxylic acids and derivatives	6.105	205.098	[M+H]+	C11H12N2O2	Indolyl carboxylic acids and derivatives	3089667365	3484588606	5774135962	2251670869	2061723261	3658901822	4913252562	5170425562	10004390767	2776349189	2635203256	2593267583
Tubuloside A	P9740		---	---	---	---	9.345	851.267	[M+H]+	C37H48O21	Oligosaccharides	286142	396738	1.27006e+06	1.46478e+06	309643	2.18054e+06	1.71096e+06	1.69048e+06	319374	572857	814561	827748
Tyrosine	P2143	C01536	HMDB0000158	Organic acids and derivatives	Carboxylic acids and derivatives	Amino acids, peptides, and analogues	6.74	182.081	[M+H]+	C9H11NO3	Tyrosine and derivatives	2301739137	1315369012	1772802185	5.79748e+08	8.8891e+08	6.34032e+08	1607333606	1820741825	2591355795	633928062	6.42847e+08	5.67682e+08
Ubenimex	P5091	C00732	---	---	---	---	1.126	309.184	[M+H-2H2O]+	C16H24N2O4	Hybrid peptides	2.22167e+07	1.22216e+07	6.85207e+06	1.24564e+08	1.04436e+08	139281613	2.99525e+07	1.15863e+07	3.89696e+06	7.26676e+07	6.52594e+07	6.1853e+07
Valine	P590	C16436	HMDB0000883	Organic acids and derivatives	Carboxylic acids and derivatives	Amino acids, peptides, and analogues	6.259	118.087	[M+H]+	C5H11NO2	Valine and derivatives	35134909730	23984697509	24354044720	33384964825	27624307876	13945276820	25026232818	22072744992	18386157558	25219458750	22896197502	22853155612
Vanillin	P1353	C00755	HMDB0012308	Benzenoids	Phenols	Methoxyphenols	2.237	153.066	[M+H]+	C8H8O3	Methoxyphenols	3.43355e+08	4.92146e+08	3.48278e+08	2245457486	2369216521	1390531310	3.53778e+08	4.15237e+08	1.89967e+08	8.9646e+08	1152304751	1168691672
Veratramine	P7003	C10829	---	---	---	---	1.327	432.281	[M+NH4]+	C27H39NO2	Fluorenes	5.54062e+08	3.38645e+08	5.57751e+08	1353516804	1624812760	2.01718e+08	8.50833e+08	1074517775	4.54722e+08	4.16122e+08	6.52154e+08	6.45276e+08
Vesamicol	P4055		---	---	---	---	9.27	260.197	[M+H]+	C17H25NO	Phenylpiperidines	2.48923e+07	1.74478e+07	2.18773e+07	1.92231e+08	2.12588e+08	1.36754e+08	2.36618e+07	1.23298e+07	1.22398e+07	6.98865e+07	7.73316e+07	6.78395e+07
Viridiflorine	P4629		---	---	---	---	5.215	286.202	[M+H-H2O]+	C15H27NO4	Pyrrolizidines	3.56186e+07	3.37272e+07	3.58413e+07	1013022784	7.89937e+08	9.89982e+08	3.78166e+07	7.94468e+07	3.99698e+07	3.81393e+08	4.23276e+08	5.15025e+08
Wedelolactone	P5559	C10541	---	---	---	---	7.492	337.036	[M+Na]+	C16H10O7	Coumestans	3.96072e+07	517748	2.95026e+07	4.20141e+08	2.23791e+08	1244022662	1.79342e+07	2.80539e+07	2.92056e+08	292436803	2.82116e+08	2.96708e+08
Wulignan A1	P5684		---	---	---	---	8.457	343.161	[M+H]+	C20H22O5	Aryltetralin lignans	2.12235e+07	2.17055e+07	1.58032e+06	2.71646e+07	3.21266e+07	3.15885e+06	3.02111e+07	1.99317e+07	1.78978e+06	1.23231e+07	1.33815e+07	1.23251e+07
Xanthomonic Acid	P7436		---	---	---	---	4.911	468.31	[M+H]+	C29H41NO4	Diterpenoids	8.60098e+07	347328083	1.80626e+08	1.24055e+08	1.25426e+08	1.06239e+08	1.10245e+08	1.88606e+08	1.71876e+08	145443355	2.16808e+08	1.3268e+08
Xanthotoxin	P3098	C01864	HMDB0014693	Phenylpropanoids and polyketides	Coumarins and derivatives	Furanocoumarins	6.855	216.978	[M+H]+	C12H8O4	8-methoxypsoralens	9.39947e+06	5.25582e+06	4.91696e+06	1.74625e+08	1.59279e+08	6.96216e+07	5.70512e+06	3.05856e+06	2.94203e+06	1.02695e+08	9.13076e+07	9.70345e+07
Xanthurenic Acid	P3393	C02470	HMDB0000881	Organoheterocyclic compounds	Quinolines and derivatives	Quinoline carboxylic acids	7.416	228.022	[M+H]+	C10H7NO4	Quinoline carboxylic acids	3.65611e+07	2.64596e+07	9.91774e+07	1.67393e+07	7.47677e+07	2.43079e+07	1.15877e+08	4.74714e+07	3.00322e+07	115089440	8.54348e+07	4.83125e+07
Z-L-Phe Chloromethyl Ketone	P5465		---	---	---	---	7.775	332.106	[M+H]+	C18H18ClNO3		1.07293e+07	9.20038e+06	2.15228e+07	1.51378e+08	1.48689e+08	6.35317e+07	9.38163e+06	8.40459e+06	7.86714e+06	7.82338e+07	7.48676e+07	7.54014e+07
	P5410	---	---	---	---	---	7.017	329.063				616772	363161	2.08137e+06	2.69725e+06	5.11242e+06	9.50202e+06	440261	79530.1	999097	3.72799e+06	3.13642e+06	3.51109e+06
	P8561	---	---	---	---	---	8.229	608.091				62308.1	61505.8	6345260	2.74385e+06	854388	794387	141278	263164	5737.68	885928	738801	689902
	P7723	---	---	---	---	---	5.097	498.289				356200	1.80043e+06	7.32682e+07	4.70627e+06	2.54761e+06	1.33579e+06	2.98307e+07	6.51919e+07	3.63408e+07	1.86319e+07	1.53148e+07	1.73715e+07
	P861	---	---	---	---	---	2.247	130.087				3.86263e+07	2.59414e+07	3.41213e+07	5.57105e+07	2.3274e+07	8.20723e+07	1.63246e+08	9.99202e+07	3.75544e+07	1.0939e+08	5.12231e+07	6.52235e+07
	P2566	---	---	---	---	---	9.591	197.101				2.00192e+08	1.58253e+08	2.22579e+08	108679743	8.03037e+07	2.26138e+08	2.14276e+08	2.30588e+08	2.15619e+08	4.45787e+07	1.19296e+08	1.07088e+08
	P1427	---	---	---	---	---	8.932	156.077				9.83152e+07	1.79425e+07	1.80207e+07	8168496841	1085496134	4521411690	3.08365e+08	3.98075e+08	7.05224e+08	8.1163e+07	9.41545e+07	5.63187e+07
	P3371	---	---	---	---	---	6.5	227.114				54306.9	3.78613e+06	276760	810056	838910	388285	2.21388e+06	365147	277939	1.78194e+07	1.63063e+07	1.8164e+07
	P5983	---	---	---	---	---	1.126	360.221				2.50682e+07	1.72157e+07	2.78567e+07	2.33588e+07	2.4019e+07	2.41155e+07	1.40563e+07	8.33873e+06	2.16642e+07	2.25452e+07	1.79889e+07	1.82623e+07
	P5512	---	---	---	---	---	0.935	334.274				3.0461e+07	1.31857e+07	6.86747e+07	7.0685e+07	5.38245e+07	6.5096e+07	4.24769e+07	7.47139e+07	5.57855e+07	8.29171e+07	9.17394e+07	1.06105e+08
	P9743	---	---	---	---	---	3.9	854.568				879833	9.96085e+06	4.67644e+06	5.27019e+06	1.80988e+06	4.95475e+06	3.59995e+06	3.87566e+06	4.76961e+06	8.83883e+06	1.15858e+07	1.46201e+07
	P5534	---	---	---	---	---	0.962	335.279				2.99178e+07	8.03243e+07	188497761	1.23564e+08	4.20301e+07	1.10351e+08	6.5425e+07	1.60372e+08	6.83318e+07	116929766	1.333e+08	1.44972e+08
	P4395	---	---	---	---	---	6.76	276.001				4.13386e+06	1.03773e+07	2.16628e+07	433879	1.22323e+07	1.68328e+07	6.80295e+06	1.51253e+07	5.1624e+07	6.12872e+06	6.68317e+06	5.19386e+06
	P8153	---	---	---	---	---	0.954	540.535				9.65949e+06	2.74921e+07	1.15564e+07	8.31383e+06	2.41498e+07	9.11027e+06	2.97745e+07	3.66206e+07	2.15738e+07	2.30063e+07	24026076	2.41993e+07
	P6364	---	---	---	---	---	4.973	384.274				1.80946e+06	8.18967e+06	8.23746e+06	7.59918e+08	6.64818e+08	1.27323e+08	2966166	2.20985e+06	4.62772e+06	1.50667e+08	1.33318e+08	1.36765e+08
	P5532	---	---	---	---	---	6.311	335.218				3.40752e+07	1.05307e+07	3.70804e+07	651308433	5.7661e+08	823543552	2.50819e+07	2.51165e+07	2.08875e+07	1.84262e+08	1.22623e+08	1.36134e+08
	P6184	---	---	---	---	---	1.323	372.259				1.80642e+08	6.95235e+07	1.40398e+08	2.08663e+08	2.89483e+08	4.48692e+07	1.67149e+08	2.77667e+08	9.8409e+07	1.2289e+08	130227142	1.2312e+08
	P4320	---	---	---	---	---	5.246	272.093				326129	1174.71	1.7564e+06	1.84781e+06	1.30924e+06	589023	358424	622006	335967	6.76869e+07	8.25276e+07	9.85919e+07
	P4075	---	---	---	---	---	6.246	261.181				6.17716e+08	3.80187e+08	1.50492e+08	1089838652	1269574378	3.81863e+08	3.39879e+08	2.77381e+08	6.63797e+07	5.0352e+08	4.12266e+08	4.16647e+08
	P7846	---	---	---	---	---	5.901	509.288				1.8452e+06	842964	5.3321e+06	4.07651e+06	2.25435e+06	5.26638e+06	2.46854e+06	1.19575e+06	3.83772e+06	641647	526015	781541
	P4294	---	---	---	---	---	8.434	271.078				4.50178e+08	2.86505e+08	3.24336e+08	1.03473e+08	9.70082e+07	216535707	5.79577e+08	3.37078e+08	6.39822e+08	1.475e+08	1.38446e+08	1.41417e+08
	P2299	---	---	---	---	---	5.717	187.097				5.93843e+06	4.69782e+06	1.24882e+07	4.47401e+07	4.24063e+07	8.28695e+07	6.37546e+06	1.48788e+07	5.69395e+06	2.17811e+07	2.71774e+07	2.99168e+07
	P4339	---	---	---	---	---	1.224	273.114				325252	1.85949e+08	1.5891e+06	862476	3.92611e+06	664434	704009	632406	610475	2.30287e+07	2.17102e+07	2.00818e+07
	P4184	---	---	---	---	---	5.359	266.106				1.22742e+06	5.18608e+07	430510	2.94131e+08	2.17948e+08	3.95425e+08	126221263	156158	82860.4	3.38375e+08	1.50818e+07	3.9179e+08
	P4786	---	---	---	---	---	1.091	293.211				9.32131e+07	6.15274e+07	4.08813e+07	3.75171e+07	2.41381e+07	4.3588e+07	4.78164e+07	3.44226e+07	2.23347e+07	5.54593e+07	5.334e+07	5.22745e+07
	P7737	---	---	---	---	---	8.083	500.132				9.94455e+06	2.81514e+06	6.57591e+06	5.42712e+06	4.96872e+06	2.86108e+06	8.44114e+06	7.43359e+06	2.52219e+07	3.16894e+06	3.84106e+06	5.04207e+06
	P8780	---	---	---	---	---	7.402	649.994				3.91527e+07	3.43616e+07	1.31226e+07	4.81569e+06	3.90872e+06	5.97305e+06	2.18609e+07	2.12362e+07	2.45073e+07	9.81512e+06	4.29143e+06	1.5479e+07
	P8391	---	---	---	---	---	1.175	577.482				2.09016e+07	3.61235e+07	4.41082e+07	8.82159e+06	1.12787e+07	2.49284e+07	1.73683e+07	3.16385e+07	3.02925e+07	2.80376e+07	2.84088e+07	2.77776e+07
	P6401	---	---	---	---	---	6.757	387.937				8.05856e+07	2.91698e+08	1.20569e+08	8.96083e+07	1.18896e+08	7.598e+07	1.53414e+08	1.52887e+08	9.289e+07	304827012	2.75031e+08	2.7441e+08
	P4838	---	---	---	---	---	1.077	295.228				9.09663e+07	3.22879e+07	2.96654e+07	1.18192e+07	4.2268e+06	1.5097e+07	1.80513e+07	1.42574e+07	6.38115e+06	2.52659e+07	2.21212e+07	2.32054e+07
	P3530	---	---	---	---	---	8.352	235.092				8.89017e+07	5.4699e+07	116160457	1.15608e+08	1.25955e+08	6.17747e+07	1.01266e+08	7.3775e+07	5.82542e+07	6.52039e+07	6.42553e+07	6.72985e+07
	P4652	---	---	---	---	---	2.965	287.124				206199	232483	1583.16	2.80843e+07	1.82154e+07	1.76783e+06	109668	72602.2	68652.4	6.14379e+06	3.76894e+06	3.21427e+06
	P7673	---	---	---	---	---	4.701	494.325				4.16065e+08	1359416826	4.84468e+08	3.22413e+08	4.19139e+08	3.34124e+08	1.06617e+08	2.94624e+08	8.25828e+07	3.7988e+08	4.21574e+08	4.91269e+08
	P6024	---	---	---	---	---	0.616	363.063				3.83456e+06	6.36295e+06	5.10113e+06	1.39449e+06	1.42205e+06	482019	1.32034e+06	868437	188755	5.92342e+06	7.73252e+06	5.95357e+06
	P6614	---	---	---	---	---	1.666	401.262				2.01761e+07	4.78933e+06	4.32835e+07	3.38538e+07	6.69965e+07	1.07075e+07	5.45948e+06	3.78261e+06	2.01263e+06	3.66655e+06	1.07468e+07	2.74799e+07
	P7609	---	---	---	---	---	9.961	487.215				1.11457e+06	819498	768334	6.7204e+06	7.64495e+06	1.08453e+07	173933	268551	646288	2.39748e+06	2.53773e+06	3.08197e+06
	P4223	---	---	---	---	---	5.728	268.152				2.73101e+06	7.40647e+06	7.49387e+06	6.14296e+07	1.32992e+08	3.98696e+08	2.66014e+06	1.77434e+07	5.75795e+06	1.17445e+08	1.28098e+08	1.36457e+08
	P5922	---	---	---	---	---	5.134	356.244				4.15214e+06	5.82595e+06	5.78947e+06	2.0107e+08	1.90024e+08	4.48746e+07	3.76497e+06	9.515e+06	3.05692e+06	4.25542e+07	4.60084e+07	3.13274e+07
	P5755	---	---	---	---	---	0.975	346.168				5.89768e+07	4.96679e+07	1.05172e+08	6.81087e+07	7.70174e+07	1.162e+08	8.74008e+07	8.98993e+07	1.24333e+08	7.32655e+07	8.54386e+07	6.81881e+07
	P7263	---	---	---	---	---	4.732	452.278				952436	6.0414e+06	1.17853e+06	199136	1.44815e+06	41560.4	121176	1.3587e+06	173160	835180	552418	1.04514e+06
	P6975	---	---	---	---	---	4.013	428.375				5.8796e+06	4.12421e+06	7.52082e+07	3.55327e+08	1.06775e+08	3.39762e+07	7.01085e+06	2.6353e+06	3.62486e+07	8.64121e+06	5.6188e+07	2.56024e+08
	P9236	---	---	---	---	---	3.585	731.605				1.0312e+07	6.24888e+06	4.08396e+06	3.0906e+06	2.01426e+07	9.66903e+06	1.93651e+07	646724	1.31462e+06	1.74669e+07	6.55115e+06	4.66007e+06
	P2733	---	---	---	---	---	6.158	202.119				1.63666e+08	1.39651e+08	1.33051e+08	3376126727	2705774894	1776947121	2.40521e+08	2.39313e+08	2.2739e+08	1296804114	1084963245	1166439383
	P8885	---	---	---	---	---	9.131	667.231				913838	557620	1.49879e+06	9.13928e+06	6.27768e+06	5.33783e+06	2.73113e+06	1.7531e+06	553080	2.81095e+06	2.68756e+06	2.94664e+06
	P3401	---	---	---	---	---	7.054	228.098				7.24506e+06	2.30816e+06	3.33197e+06	6.75719e+07	6.95474e+07	3.11391e+07	5.13253e+06	2.07744e+06	2.55417e+06	2.88688e+07	2.47101e+07	2.76185e+07
	P2195	---	---	---	---	---	9.816	184.095				805753	550635	1.59429e+06	7.91092e+06	1.19535e+08	3.14907e+07	1.05157e+06	4.36976e+06	2.77383e+06	1.78405e+06	3.89274e+06	2.4087e+06
	P4478	---	---	---	---	---	7.736	280.093				1087036545	1130206221	5.60701e+08	3.9474e+08	3.17498e+08	5.57391e+08	1182488025	1188054207	8.36344e+08	7.59941e+08	8.48682e+08	7.14474e+08
	P2784	---	---	---	---	---	2.602	204.123				3.88866e+08	3.31256e+08	5.30123e+08	1.06295e+08	1.41778e+08	3.31751e+08	7.03522e+08	5.62488e+08	7.44731e+08	3.1188e+08	2.74925e+08	2.79133e+08
	P3833	---	---	---	---	---	8.42	249.096				1944165878	1034518260	1301359362	1340623340	1255129577	2162888939	3153734251	1226471877	2767271917	1436193804	1370965376	1427551561
	P6378	---	---	---	---	---	5.843	385.207				2.30598e+06	771795	1.02256e+06	2.10274e+07	2.02212e+07	203666	1.96141e+06	2.71214e+06	224095	3.95549e+06	3.39756e+06	3.55405e+06
	P5611	---	---	---	---	---	1.179	339.253				1.68656e+08	8.79155e+07	1.67626e+07	9.52727e+06	8.39695e+06	1.76308e+07	1.84429e+07	8.57683e+06	1.46207e+07	3.77689e+07	3.35342e+07	3.0577e+07
	P1253	---	---	---	---	---	1.794	147.077				3.91995e+07	1.6025e+07	4.17818e+07	2.13524e+07	1.95123e+07	2.9529e+07	4.37035e+07	3.81753e+07	3.87754e+07	2.53499e+07	2.29397e+07	2.2977e+07
	P3834	---	---	---	---	---	4.465	249.107				4.58712e+07	4.08132e+07	139089661	8.88145e+07	2.74898e+08	3.76694e+08	4.21829e+07	8.17178e+07	8.2174e+07	105212429	1.26674e+08	1.48528e+08
	P857	---	---	---	---	---	5.13	130.061				2.04342e+08	1.69524e+08	165263276	1109820558	1291289921	2058926932	261786531	2.1443e+08	1.51046e+08	5.47461e+08	5.26955e+08	4.78087e+08
	P894	---	---	---	---	---	6.824	132.102				4.96464e+08	1293442742	1740822685	1011405718	7.02465e+08	3.35745e+08	4.75241e+08	1279683154	7.32791e+08	3.20461e+08	2.94154e+08	2.90488e+08
	P3082	---	---	---	---	---	1.665	216.061				4.45288e+07	2.13794e+07	8.06644e+06	1.13676e+07	1.15353e+07	9.52658e+06	3.6538e+06	2.84675e+06	4.4104e+06	4.81147e+07	4.00616e+07	4.01256e+07
	P2888	---	---	---	---	---	6.519	209.092				3.80852e+06	2.29123e+07	1.78206e+07	2.8251e+07	6.47698e+06	3.51771e+07	1.02292e+07	1.89922e+07	2.38682e+07	452125355	4.20115e+08	4.53701e+08
	P866	---	---	---	---	---	9.598	130.098				7.32048e+08	300916601	620881209	1.74758e+08	1.03015e+08	5.50866e+07	1734256583	1895388236	998214240	6.56475e+08	2.20863e+08	4.69627e+08
	P3449	---	---	---	---	---	4.293	230.248				2.76061e+07	2.87924e+07	2.27046e+07	2.44991e+07	1.79281e+07	1.97169e+07	3.3916e+07	4.04677e+07	2.81951e+07	3.11142e+07	5.23547e+07	5.7244e+07
	P1637	---	---	---	---	---	7.763	164.03				6.29709e+08	5.65826e+08	5.16149e+08	3.16907e+08	2.70124e+08	5.56656e+08	6.39669e+08	7.60675e+08	1440556230	5.99523e+08	6.64855e+08	5.67839e+08
	P9360	---	---	---	---	---	8.731	749.283				538270	512642	632422	7.77394e+06	8.19348e+06	8.0843e+06	642399	331495	361242	2.63145e+06	2.12125e+06	2.38567e+06
	P1258	---	---	---	---	---	6.563	148.004				804712	4.40002e+06	5.64533e+06	1.91949e+06	4.85988e+06	4.90105e+06	1.51372e+06	1.85478e+06	1.7314e+06	5.59825e+07	6.04448e+07	6.38422e+07
	P3364	---	---	---	---	---	6.056	227.079				4.96448e+06	1.05037e+07	1.02807e+07	5.28804e+06	8.35309e+06	7.87586e+06	1.08183e+07	1.78161e+07	5.32406e+07	5.66024e+06	5.05957e+06	3.89278e+06
	P3969	---	---	---	---	---	3.605	256.093				1060039117	2.86912e+08	2.38042e+08	5.27889e+08	3.94167e+08	2.92036e+08	3.77559e+08	1.12936e+08	2.0153e+08	4.05781e+08	3.75234e+08	3.80676e+08
	P7983	---	---	---	---	---	5.431	522.283				1.33775e+07	2.16177e+07	7.36253e+06	1.07908e+07	4.89717e+06	2.73269e+07	1.54685e+07	1.03582e+07	9.22105e+06	1.54865e+07	1.75139e+07	1.9559e+07
	P3981	---	---	---	---	---	1.006	256.227				3.06406e+07	3.6054e+07	1.90126e+07	2.65195e+07	1.26163e+07	1.38052e+07	5.42076e+07	1.82945e+07	1.45825e+07	5.75635e+07	5.97962e+07	6.93264e+07
	P5772	---	---	---	---	---	8.386	347.064				1.92688e+07	1.4737e+07	1.26199e+07	1.54802e+07	1.43163e+07	2.32422e+07	2.90899e+07	1.37306e+07	3.1708e+07	1.92694e+07	1.85639e+07	1.73127e+07
	P6212	---	---	---	---	---	6.256	374.225				1.42234e+07	2.44975e+07	2.26068e+07	7.16237e+06	1.80648e+07	1.19525e+07	8.67462e+06	1.39387e+07	9.16492e+06	1.99159e+07	1.71149e+07	1.83707e+07
	P6530	---	---	---	---	---	3.522	395.167				2.75923e+06	643112	7.83415e+06	13819069	1.5663e+07	8.82809e+06	6.44617e+06	5.65346e+06	1.12839e+06	6.70571e+06	5.30634e+06	5.27361e+06
	P6439	---	---	---	---	---	3.396	390.284				1.05213e+07	1.88719e+07	2.6346e+07	6.5945e+06	8.2421e+06	1.22266e+07	1.48181e+07	1.58256e+07	1.05157e+07	8.3004e+06	7.95687e+06	7.53682e+06
	P3096	---	---	---	---	---	1.174	216.196				7.01851e+07	5.54193e+07	4.35659e+07	6.49892e+07	5.42125e+07	5.05025e+07	1.17177e+08	7.18001e+07	6.43748e+07	7.02276e+07	8.47475e+07	8.18879e+07
	P6492	---	---	---	---	---	0.64	393.243				4.96723e+07	7.39292e+07	4.93466e+07	3.32558e+07	3.04988e+07	3.06561e+07	4.5031e+07	6.63703e+07	8.40683e+07	5.48508e+07	5.27356e+07	5.29956e+07
	P4550	---	---	---	---	---	3.975	283.104				1.64559e+08	1.56882e+08	1.6862e+08	8.7978e+08	8.98042e+08	9.86164e+08	1.99184e+08	1.81532e+08	1.81447e+08	3.73859e+08	3.53305e+08	3.46776e+08
	P9521	---	---	---	---	---	3.405	784.491				8.44432e+06	1739070	9.37195e+06	1.13681e+07	1.25771e+07	3.05665e+06	1.15587e+06	3.80812e+06	1.68918e+06	4.25864e+06	3.706e+06	4.32437e+06
	P3377	---	---	---	---	---	6.11	227.139				321333	427618	1.27859e+06	9.04038e+06	2.33031e+06	2.62283e+07	720376	88489.8	589995	6.49577e+06	5.65413e+06	5.52989e+06
	P6648	---	---	---	---	---	0.942	404.247				1.91432e+07	1.19289e+07	1.28139e+07	4.63513e+07	4.54389e+07	8.10288e+06	1.77439e+07	2.08419e+07	5.82239e+06	1.74107e+07	2.52012e+07	2.18827e+07
	P6070	---	---	---	---	---	1.975	365.233				7.04892e+06	149290	5.14633e+06	4.01585e+07	4.44315e+07	3.81877e+06	2.70908e+06	396223	3.17133e+06	6.06161e+06	8.58958e+06	8.94572e+06
	P4890	---	---	---	---	---	5.902	298.187				1.54027e+08	7.95067e+07	9.45456e+07	7.94466e+08	8.17157e+08	3.54376e+07	1.02688e+08	1.45924e+08	3.16529e+07	1.64848e+08	1.52625e+08	1.46038e+08
	P5859	---	---	---	---	---	7.526	352.004				2150220237	1933949490	1688539771	6.64268e+08	9.97119e+08	4.0976e+08	2453481498	9.09265e+08	1188279716	1898361072	3137670791	1083890504
	P5975	---	---	---	---	---	7.919	360.075				4.94068e+07	2.27097e+07	6.21039e+07	3.92066e+07	3.66969e+07	3.68534e+07	6.82775e+07	5.96789e+07	4.69724e+07	3.49771e+07	3.08707e+07	3.17248e+07
	P4210	---	---	---	---	---	6.981	268.052				210530246	7.18528e+07	5.13719e+07	1.42121e+08	1.5171e+08	6.3413e+07	268774938	1.55183e+08	113777187	5.27315e+07	5.6365e+07	4.92732e+07
	P7032	---	---	---	---	---	4.302	434.238				931180	846245	435195	2.62713e+07	2.61792e+07	2.26289e+06	700424	429764	768122	7.57015e+06	7.26496e+06	7.93886e+06
	P6275	---	---	---	---	---	1.001	378.231				1.4746e+08	1.51938e+08	8.50586e+07	4.9802e+08	4.44611e+08	7.99761e+07	1.59776e+08	2.27898e+08	6.25666e+07	2.84628e+08	2.69796e+08	2.77409e+08
	P7740	---	---	---	---	---	3.583	500.182				4.10697e+06	353577	710851	1.3854e+07	1.20356e+07	6.23887e+06	1.73662e+06	172980	743787	2.45577e+06	2.54782e+06	2.34426e+06
	P5471	---	---	---	---	---	0.964	332.189				4.10304e+07	4.56019e+07	4.51847e+07	3.62e+07	2.10518e+07	5.68282e+07	2.98094e+07	1.09691e+07	4.18047e+07	3.33895e+07	3.17175e+07	3.3738e+07
	P6806	---	---	---	---	---	0.956	416.247				4.81974e+07	3.5249e+07	2.70876e+07	1.39648e+08	8.76211e+07	2.71442e+07	2.39113e+07	6.91084e+06	1.11109e+07	4.82871e+07	4.7045e+07	4.38203e+07
	P5731	---	---	---	---	---	6.763	345.002				7.37977e+07	8.90938e+07	1.0527e+08	1.43389e+07	2.46885e+07	1.98405e+07	1.06034e+08	1.53651e+08	8.11522e+07	2.12e+07	2.46837e+07	2.24694e+07
	P5269	---	---	---	---	---	6.673	320.057				6.28205e+06	1.14354e+07	4.24154e+06	1.28088e+08	1.43086e+08	3.86983e+07	7.61964e+06	1.04554e+07	5.42559e+06	2.77049e+07	2.53896e+07	2.54762e+07
	P6273	---	---	---	---	---	0.697	378.205				1.16067e+07	7.14745e+06	2.21707e+06	2.55219e+06	2.66213e+06	2.82998e+06	4.82254e+06	4.44601e+06	6.37073e+06	6.76457e+06	3.76048e+06	4.29276e+06
	P5292	---	---	---	---	---	7.767	321.01				4.39072e+06	4.86915e+06	5.2184e+06	2.87169e+07	3.39927e+07	3.70035e+07	3.61875e+06	2.87928e+06	1.25604e+06	1.11606e+07	1.06871e+07	1.03716e+07
	P7635	---	---	---	---	---	5.812	490.287				4.5338e+07	1.9021e+07	2.75988e+07	5.04696e+08	5.10427e+08	1.26835e+07	3.34094e+07	4.331e+07	1.07267e+07	8.89915e+07	8.81173e+07	8.8434e+07
	P6835	---	---	---	---	---	8.357	418.051				7.01454e+06	2.86081e+06	6.88053e+06	2.71951e+06	3.42546e+06	3.14043e+06	5.60205e+06	3.79071e+06	5.86512e+06	2.90408e+06	2.86049e+06	2.6943e+06
	P1312	---	---	---	---	---	4.037	151.062				2.06935e+08	2.12593e+08	1.9049e+08	1351692429	1440185709	1455938618	2.14496e+08	1.81359e+08	1.77611e+08	5.30613e+08	5.08891e+08	506135379
	P6233	---	---	---	---	---	1.16	375.192				1.3226e+07	2.18717e+06	1.64668e+07	6.15323e+06	178491	5.52041e+06	7.63718e+06	1.47497e+06	640150	6.33623e+06	7.27951e+06	6.25798e+06
	P3532	---	---	---	---	---	5.331	235.108				2.13928e+06	6.60335e+06	5.7617e+06	14043349	7.08945e+06	1.25683e+07	4.66702e+06	1.36024e+07	2.3314e+06	8.51457e+06	8.87856e+06	1.12438e+07
	P2755	---	---	---	---	---	0.952	203.122				4.27974e+08	540067930	1164813514	7.95123e+08	8.5241e+08	1446237767	2.90887e+08	4.62394e+08	2026748797	9.49731e+08	940679332	8.96943e+08
	P3929	---	---	---	---	---	6.339	254.15				4.73731e+07	1.58649e+08	1.22964e+08	1.61067e+08	2.03981e+08	8.19151e+07	8.40645e+07	5.36025e+07	1.30666e+07	1.31822e+08	1.05763e+08	1.05775e+08
	P6148	---	---	---	---	---	9.166	369.224				5.89691e+06	1.02617e+07	1.31769e+07	4.52156e+06	3.28798e+06	3.94823e+06	1.10197e+07	1.14988e+07	3.8065e+06	4.82846e+06	5.78871e+06	5.48568e+06
	P6984	---	---	---	---	---	5.843	430.264				3.45955e+07	1.57166e+07	1.97636e+07	2.86014e+08	278674180	8.56607e+06	3.0067e+07	4.60468e+07	8.86992e+06	6.96935e+07	6.88288e+07	7.17281e+07
	P5668	---	---	---	---	---	5.862	342.212				1.07348e+08	5.74653e+07	6.73457e+07	5.17918e+08	5.19277e+08	2.21879e+07	7.37756e+07	1.04157e+08	2.15102e+07	1.4326e+08	1.30206e+08	1.29469e+08
	P7066	---	---	---	---	---	1.33	437.236				9.95854e+07	3.03618e+07	6.44315e+07	5.7601e+07	1.75938e+08	1.82891e+07	4.87645e+07	1.28231e+08	4.51019e+07	5.57174e+07	6.05872e+07	1.1576e+08
	P5704	---	---	---	---	---	1.32	344.228				556820288	2.49069e+08	478365282	9.82427e+08	1160304027	1.75736e+08	654908276	1043305050	3.77816e+08	4.9471e+08	522392243	4.82804e+08
	P6775	---	---	---	---	---	7.775	414.109				6.35796e+06	3.52033e+06	9.15332e+06	7.15462e+07	7.45875e+07	2.83597e+07	4.41016e+06	3.40005e+06	4.16732e+06	3.43637e+07	3.08361e+07	3.49019e+07
	P7230	---	---	---	---	---	0.657	449.199				3.66644e+06	5.15101e+06	87239.2	1.05508e+07	5.15646e+06	6.85213e+06	582023	1.11551e+06	1.86162e+06	3.6498e+06	3.34271e+06	3.59742e+06
	P8063	---	---	---	---	---	4.645	530.278				674645	2.35712e+06	4.76883e+06	1.48255e+07	1.27791e+07	755510	837815	4.31951e+06	1.16245e+06	2.86378e+06	3.1081e+06	3.33244e+06
	P6562	---	---	---	---	---	8.107	398.13				1.37442e+06	1.44379e+06	1.00054e+06	1.12986e+07	1.06458e+07	1.0184e+07	1.60467e+06	1.26931e+06	495630	4.02985e+06	3.58545e+06	3.555e+06
	P6883	---	---	---	---	---	7.304	422.05				2.09958e+07	1.76992e+07	2.83627e+07	2.02368e+08	1.11325e+08	4.78502e+08	2.4374e+07	1.46086e+08	1.30573e+08	1.87725e+08	1.79628e+08	1.79865e+08
	P6404	---	---	---	---	---	8.016	388.082				101011	635.1	8386.1	9.62912e+06	1.05899e+07	3.06892e+06	446137	1778.91	63114.4	2.54162e+06	2.50239e+06	2.66282e+06
	P4923	---	---	---	---	---	1.315	300.202				329065774	1.34939e+08	2.64956e+08	3.86557e+08	4.56589e+08	8.99671e+07	2.79661e+08	4.742e+08	1.91165e+08	2.33878e+08	2.38152e+08	2.14002e+08
	P7452	---	---	---	---	---	6.711	470.226				8415067	1.21024e+06	8.47515e+06	5.22383e+08	5.06624e+08	1090081965	4.08917e+06	2.5108e+06	7.23841e+06	316869700	3.0484e+08	3.37174e+08
	P4197	---	---	---	---	---	6.708	267.111				5.74586e+08	2.37437e+08	3.68043e+08	5828704813	6198529355	8571864957	4.42878e+08	2.5779e+08	5.94207e+08	3576061233	3314735058	3507446811
	P5742	---	---	---	---	---	2.946	345.228				3.78456e+06	5.08799e+07	7.3801e+07	2.45298e+07	2.15972e+07	3.92567e+07	5.6181e+06	4.11449e+07	2.60765e+06	3.23125e+07	2.61443e+07	2.78358e+07
	P4918	---	---	---	---	---	4.805	300.155				3.40805e+07	1.13275e+07	8.67727e+07	3.60898e+08	3.48815e+08	2.56697e+08	455132	295053	1.42577e+06	9.07633e+07	7.77337e+07	7.9331e+07
	P5936	---	---	---	---	---	0.973	357.261				2.62501e+07	8.52715e+07	8.54705e+07	4.77427e+07	2.1732e+07	3.65314e+07	1.09147e+07	3.82393e+07	1.95992e+07	1.1237e+08	1.1315e+08	1.36401e+08
	P7715	---	---	---	---	---	2.222	497.225				1.41513e+07	1.1737e+07	1.25695e+07	1.92994e+07	3.06552e+07	4.29795e+06	3.98947e+06	2.61184e+06	792016	3.53627e+07	3.31302e+07	3.35136e+07
	P5779	---	---	---	---	---	4.099	347.226				997617	43918.4	1.23429e+06	2.23725e+06	1.2344e+06	5.46096e+06	821742	1.24484e+06	8.24017e+06	1.77987e+06	1.95805e+06	1.82786e+06
	P7684	---	---	---	---	---	6.722	495.259				4.406e+06	373993	1.52925e+06	7.42213e+08	8.32457e+08	1005086808	1.91179e+06	92672.8	3.39654e+06	2.87082e+08	2.90352e+08	321122239
	P2083	---	---	---	---	---	5.599	180.113				855621	1.00192e+06	3.18368e+06	1.68793e+07	1.78337e+07	722777	1.62853e+06	2.71141e+06	1.65961e+06	1.04735e+07	7.41466e+06	5.44598e+06
	P5948	---	---	---	---	---	5.855	358.206				9.20571e+07	4.04054e+07	5.43043e+07	8.20385e+08	7.7894e+08	2.12493e+07	6.70721e+07	1.17952e+08	2.04066e+07	154006771	1.46407e+08	1.43983e+08
	P7351	---	---	---	---	---	5.05	460.217				1.43641e+06	1.09235e+07	5.80495e+06	8.30557e+07	8.12763e+07	5.76672e+06	2.12149e+06	9.92156e+06	3.95773e+06	1.82384e+07	1.67794e+07	1.58906e+07
	P7507	---	---	---	---	---	4.943	476.277				5.07609e+06	7.77139e+06	5.31154e+06	3.51291e+06	4.28678e+06	1.66537e+06	1.65863e+07	1.34236e+07	1.20002e+07	6.82502e+06	6.7334e+06	8.74813e+06
	P7301	---	---	---	---	---	4.775	454.292				4.24957e+07	2.17656e+07	4.37907e+07	3.5453e+07	3.00906e+07	2.2815e+07	3.3588e+07	2.30448e+07	3.50182e+07	3.61085e+07	6.02312e+07	6.1451e+07
	P7968	---	---	---	---	---	4.472	520.341				5.69088e+08	9.02451e+08	551755477	2.48897e+08	1.47935e+08	1.61056e+08	9.21191e+08	5759669142	4049662413	4.43128e+08	3.49122e+08	2.13565e+08
	P5872	---	---	---	---	---	8.435	353.081				5.35847e+07	3.32896e+07	4.00098e+07	9.07839e+06	9.5477e+06	1.82019e+07	5.7036e+07	5.52253e+07	7.22377e+07	1.33039e+07	1.36641e+07	1.2226e+07
	P6242	---	---	---	---	---	5.731	376.091				1.12079e+06	844429	1.33925e+06	5.54131e+06	6.44198e+06	6.05846e+06	743794	481100	411283	2.17397e+06	2.13375e+06	1.80724e+06
	P6297	---	---	---	---	---	1.894	380.174				2.24442e+06	7.121e+06	427117	1.73025e+08	179903534	5.81837e+06	5.46203e+06	3.07769e+06	38474.4	3.04742e+07	3.01639e+07	1.40914e+07
	P8157	---	---	---	---	---	1.341	541.263				2.83146e+07	6.54902e+06	1.35156e+07	2.13926e+07	4.44887e+07	1.81502e+06	3.76486e+06	5.41963e+06	652865	2.83313e+07	1.86086e+07	2.33915e+07
	P7977	---	---	---	---	---	4.682	521.345				5.27565e+08	1221761120	3951630110	1350322975	1123382304	4.242e+08	940675761	1891085538	6.2492e+08	1902982429	1043670319	2121947037
	P5349	---	---	---	---	---	1.062	325.237				599105075	2.68534e+08	7.30663e+08	3.73001e+08	1.70728e+08	5.69771e+08	4.54594e+08	6.79331e+08	6.32633e+08	5.69059e+08	5.65237e+08	5.59471e+08
	P5074	---	---	---	---	---	0.752	308.222				2.38118e+07	2.03743e+07	7.41225e+07	2.77692e+07	2.67863e+07	3.54425e+07	2.335e+07	3.61858e+07	5.07009e+07	2.95163e+07	24309128	2.5095e+07
	P4758	---	---	---	---	---	1.012	292.158				5.90047e+07	3.01831e+07	4.16784e+07	3.8845e+07	3.73952e+07	4.99966e+07	6.44998e+07	1.91593e+07	6.3047e+07	4.3294e+07	3.86127e+07	3.93406e+07
	P3857	---	---	---	---	---	6.565	251.037				3.95418e+07	3.97054e+07	1.60898e+08	3.09757e+08	2.95718e+08	1.62114e+08	4.94221e+07	2.14653e+07	7.97126e+06	3.38576e+08	3.22737e+08	305674492
	P5321	---	---	---	---	---	1.187	323.235				2.17124e+07	5.0826e+07	3.45916e+07	1.19883e+07	1.93076e+07	1.5728e+07	2.05451e+07	4.89897e+07	2.10302e+07	2.74112e+07	3.0019e+07	3.01295e+07
	P3076	---	---	---	---	---	7.295	216.022				309422519	5.48158e+08	3.42048e+08	2.65419e+08	4.05086e+08	3.9498e+08	3.96548e+08	4.45538e+08	299471906	4.29342e+08	4.06386e+08	4.38521e+08
	P6154	---	---	---	---	---	7.772	370.057				5.70618e+07	6.2848e+07	8.27212e+07	2.22443e+07	3.50074e+07	2.5186e+07	7.49737e+07	8.27753e+07	7.58322e+07	4.59984e+07	3.94293e+07	3.86913e+07
	P7514	---	---	---	---	---	0.864	477.297				1.32067e+06	228153	4.8608e+06	2.68594e+06	116691	1.11949e+06	559657	225372	61710.2	6.00585e+06	5.66634e+06	1.09565e+07
	P4512	---	---	---	---	---	0.691	281.117				1.19425e+08	1.14121e+08	1.55518e+08	4.47142e+07	4.34359e+07	3.05377e+07	1.59368e+08	109507854	5.35001e+07	8.10663e+07	8.02897e+07	7.85213e+07
	P3842	---	---	---	---	---	2.437	250.093				5.95704e+07	1.40281e+07	9.05166e+07	1.03076e+08	8.4282e+06	1.28714e+08	5.54533e+07	5.0242e+07	9.55463e+06	2.16277e+07	3.75495e+07	4.16011e+07
	P1544	---	---	---	---	---	6.447	160.037				5.37483e+07	1444548115	9.53929e+07	3.52079e+07	9.25693e+07	4.43443e+08	1.21327e+08	4.85893e+07	7.97664e+07	7.61035e+08	527908509	8.10505e+08
	P625	---	---	---	---	---	7.87	120.066				7.16635e+07	1.58015e+08	1.85184e+08	2.11799e+08	1.58987e+08	2.46864e+08	1.44763e+08	2.11916e+08	417747687	1.37421e+08	9.49836e+07	2.02536e+08
	P7926	---	---	---	---	---	4.628	516.298				186641	8.25007e+06	2.43178e+07	91843.6	1.04945e+06	1.31423e+06	13316104	3.85547e+07	1.68844e+07	312316	4.39855e+06	1.84999e+06
	P750	---	---	---	---	---	6.566	126.022				1227446033	1176823919	2624818958	3496497003	3240436351	2172857081	1329150277	9.47338e+08	5.66542e+08	3542354440	3425571170	3271280980
	P360	---	---	---	---	---	7.891	106.05				399392118	2.56265e+08	4.50524e+08	2.03838e+08	1.282e+08	123436665	422075248	4.54229e+08	299257614	1.24565e+08	1.36162e+08	1.82193e+08
	P7541	---	---	---	---	---	4.794	480.308				6.45396e+07	6.88414e+07	6.29385e+07	6.00432e+07	4.78612e+07	1.48231e+07	1.95964e+07	7.26354e+07	1.13249e+07	3.02114e+07	7.46051e+07	8.07875e+07
	P7985	---	---	---	---	---	4.795	522.356				3636549267	12714253442	4425839776	2905652972	3253862747	2579643133	2871964655	4698917889	2876977659	4280902456	4392992662	4926879884
	P3539	---	---	---	---	---	1.011	235.18				1.61123e+07	2.07489e+07	2.3588e+07	1.58562e+08	8.74507e+07	1.6967e+07	1.24366e+07	1.10174e+07	9.36222e+06	6.19249e+07	5.67538e+07	6.99357e+07
	P4736	---	---	---	---	---	5.328	291.071				959384	777945	1.89292e+07	1.27935e+06	1.88588e+06	6.22296e+06	1.7456e+06	3.00906e+06	2.50567e+06	1.19326e+08	1.35825e+08	168666241
	P8607	---	---	---	---	---	9.092	613.16				2.61044e+07	1.85347e+07	2.98494e+07	4.74765e+07	4.11387e+07	2.19705e+07	2.18445e+07	1.96588e+07	1.1712e+07	1.52679e+07	1.73877e+07	1.6136e+07
	P4759	---	---	---	---	---	5.635	292.158				6.57822e+07	5.70352e+07	2.05174e+07	127443696	2.67482e+08	9.90422e+07	2.27658e+07	1.44199e+08	8.86179e+06	1.25554e+08	1.2062e+08	129425981
	P2569	---	---	---	---	---	1.231	197.118				3.20561e+07	1.39474e+07	7.3115e+06	2.29168e+07	1.77027e+07	9.55862e+06	15741863	2.53725e+07	3.39068e+07	1.82999e+07	1.57091e+07	1.6034e+07
	P5836	---	---	---	---	---	7.615	351.001				7159689528	8032012949	10922700496	21721399048	12263260992	13984261456	16209342356	11980601505	16571920527	12552420870	7004331497	12664612280
	P4247	---	---	---	---	---	7.416	268.999				26825711437	56894184074	55928298164	14068880712	22718856004	14242315009	26169920811	57721093033	27946088361	46183272844	48122014350	51368350415
	P7999	---	---	---	---	---	4.774	524.372				3638769134	4346313203	5311006382	5610203840	4005663699	3975832327	6997735267	6998480486	10051756848	7771326694	7946570306	8343140253
	P336	---	---	---	---	---	7.376	104.993				7384776672	14860688077	6372349025	6140016566	4394501098	5716128850	10250750000	8442336482	10747606087	8685606408	7580587812	9709334056
	P4244	---	---	---	---	---	7.236	268.999				26568771441	28499348985	31577271581	15813920478	18230424288	15748330171	36457192919	30214734793	41347496247	2.58811e+08	1068372797	3.80604e+08
	P4242	---	---	---	---	---	7.519	268.998				77919212466	18977261491	57007562819	15613178335	22718856004	12023347854	37643632120	18115180939	27946088361	46183277748	48122009599	51368345662
	P7911	---	---	---	---	---	7.248	515.007				4356427984	3384277482	11684003040	1981506051	2379990474	3190382351	9927448450	6950333504	6921811446	1.02999e+08	3.57628e+08	1.50396e+08
	P8491	---	---	---	---	---	7.592	597.013				3124214266	3455045842	7148916104	8888923840	4666822656	4959810113	5435496711	6269825104	7567208198	3273454897	5007986083	4340979092
	P7910	---	---	---	---	---	7.541	515.007				28881046305	5895764338	17863249856	10050014970	7482051668	7964911423	8786881946	10144888942	9838132718	13491220744	8198990479	13971207828
	P5837	---	---	---	---	---	7.243	351.001				11893142494	13013306850	12674329139	6997521863	8151921268	6793221150	16674551191	13810542498	15563281944	268867748	8.47452e+08	3.76648e+08
	P9543	---	---	---	---	---	1.287	786.6				2956681981	3042082702	3430052902	2927982355	3549019546	2090415979	5409444327	4624830519	4142316650	3982719200	3859596916	4368546872
	P8932	---	---	---	---	---	7.592	679.016				2427663267	2691187052	4965305525	8214452647	3602200515	3751662092	4699289348	2817714622	4679814943	3531003002	3688890832	3228122578
	P9403	---	---	---	---	---	1.287	758.57				2244632463	4121327328	3459347680	2985884609	2486813081	2718827685	2767784606	4583245043	3593594392	3867199065	3916334718	4618783086
	P7970	---	---	---	---	---	4.823	520.341				5535232035	10204339570	13070360150	4386891655	4587403760	3777661262	6639993262	10084189101	10092864824	6742425068	6162408842	7075909935
	P8490	---	---	---	---	---	7.248	597.013				2692695030	2043311951	7887121794	2310950582	2780360709	1848680674	2282375061	4910097542	2783732658	5.43239e+07	1.96584e+08	7.8058e+07
	P8931	---	---	---	---	---	7.466	679.015				13661452818	14059533878	4747452091	1625961192	5307616966	2198518809	8893529993	12131306934	9648502182	6036301940	5340901272	5765607950
	P9418	---	---	---	---	---	7.584	761.018				1832827908	10270675492	4198609408	3283541937	6656413606	3042678267	3059104777	3487537060	3912798212	6557315815	6762990777	6580917854
	P8000	---	---	---	---	---	4.577	524.372				1712601239	1867984360	3001361545	5697197451	3895073367	3903381887	3993869387	5226332988	6538549802	5685398746	5037037724	6453457753
	P7998	---	---	---	---	---	4.433	524.372				3303920598	3686685775	648673016	9.60461e+08	4.56461e+08	4.99281e+08	6724439982	6997110114	10736138544	5712214262	4672143932	8.18852e+08
	P7018	---	---	---	---	---	7.262	433.005				9560415420	5848008614	8857870471	4674270392	6401260245	4636058190	13621184343	11020210323	12628745683	384149652	1033517123	5.23533e+08
	P7013	---	---	---	---	---	7.42	433.005				29488926604	40098176613	9814440749	7271120484	9980668532	6091111646	22838867380	31787200209	11516109706	18702688294	18090931447	19313705653
	P7984	---	---	---	---	---	4.556	522.356				2883704514	7302052902	1345783233	2855606930	2303189264	7.61156e+08	2163140447	3766699924	2.98308e+08	2174591196	1400037211	3760761821
	P9419	---	---	---	---	---	7.436	761.018				5941351088	6937478204	4024303361	1146486470	1276995380	1375726013	6538397189	6282389076	6290500079	4470495773	3883715545	1669447548
	P8489	---	---	---	---	---	7.453	597.012				18263420676	18583791527	10694075485	5352205754	4746572219	2737124297	11210622072	9552246660	11939939683	8364328319	8046391111	12371098552
	P7908	---	---	---	---	---	7.433	515.007				28881046305	29645149818	12685955406	8029499484	11452379675	4547341870	9499890772	15995893479	14238243277	13491220744	13102436863	13971207828
	P9626	---	---	---	---	---	1.287	810.601				1781556478	1856204319	1166236699	1547920792	1087710087	1189751052	3087958224	1268152379	2774394708	2318933982	2218893856	2367727684
	P7986	---	---	---	---	---	4.384	522.357				4.77653e+08	876655793	1.91958e+08	2.63397e+08	1.87324e+08	1.72175e+08	2166252767	3609878943	2688972065	4.46401e+08	3.75285e+08	1.36641e+08
	P8933	---	---	---	---	---	7.231	679.016				1768855347	1208025792	1677407272	6.98305e+08	8.80871e+08	1128505746	1420904963	3123216871	1841440186	1.05082e+07	5.92118e+07	1.65137e+07
	P5835	---	---	---	---	---	7.424	351.001				34882948644	48887235404	18789415608	4868804122	10659852886	6458761857	10891414440	27127817516	13225742449	22833796571	34838793638	23946718037
	P337	---	---	---	---	---	7.629	104.993				5960950603	21877515276	13139304059	9647158561	16466662929	11383972659	21232233606	6798018192	19478529871	17446006476	13377532081	13307052729
	P9397	---	---	---	---	---	4.048	758.57				1090117232	3493649608	2769538325	2069712600	1364022119	2051835095	1903635123	4307778462	2201226282	3895769961	4692463391	4923151169
	P9540	---	---	---	---	---	4.013	786.599				1205265034	2360798889	2582855108	1523825279	1297307028	1735316027	3951791246	5479129515	2187320096	3641010912	3464684837	4650968615
	P4250	---	---	---	---	---	9.347	268.999				8.62484e+06	5.37859e+06	1.11987e+07	3.41064e+06	6.15571e+06	9.77158e+08	4.49037e+07	8.70302e+07	6.26297e+07	2.24206e+06	2.41374e+06	7.49731e+06
	P7969	---	---	---	---	---	4.623	520.341				4822599669	7966101114	13705106386	4271187259	3878122543	2618669056	4755025115	7416346905	1188390980	3628178372	3337367637	7272623802
	P9719	---	---	---	---	---	7.584	843.017				1128352821	6197161020	2242638638	3478317849	1728815863	1742135478	1870831491	2135579668	2534251543	3872688305	2095023319	3817347519
	P2279	---	---	---	---	---	7.66	186.995				5889525926	20205049635	11410187947	8542048419	4031740708	10056330973	18303232646	12104455187	17734660712	16392606755	10625301726	12012004822
	P9420	---	---	---	---	---	7.231	761.018				1264201363	7.98727e+08	3761623361	4.75732e+08	1469234307	775769232	1001591003	2299527449	1265296481	6.661e+06	3.61218e+07	9.61894e+06
	P6876	---	---	---	---	---	0.944	421.317				496269947	1339632162	9.41104e+08	9.89029e+08	4.26277e+08	5.2148e+08	672194299	7.08307e+08	7.14722e+08	1290152333	1453519600	1640718351
	P7919	---	---	---	---	---	5.817	515.21				3305393577	1283231564	1302559534	1265362151	1131034792	5.54828e+08	2344200408	1451706742	1523984327	6.48854e+08	6.00385e+08	6.28334e+08
	P9718	---	---	---	---	---	7.468	843.017				6033368878	6197242881	1674089837	7.04698e+08	2072260447	9.09909e+08	4210491912	3582044707	3729468701	3872688305	1991595782	1011848519
	P8173	---	---	---	---	---	4.775	544.339				1173502781	1859875278	1318704057	999029009	6.08697e+08	5.82515e+08	1200214912	9.63641e+08	9.55223e+08	9.58516e+08	1411331228	1006352057
	P9516	---	---	---	---	---	1.287	782.572				712169363	1232114134	1022531531	1089686184	5.99455e+08	697657110	1272410980	1006507613	1039386254	1217120871	1307538117	1521272032
	P9848	---	---	---	---	---	7.586	925.022				7.82343e+08	4155775221	1538523224	2374803241	1214539886	1120160921	1273603346	1474074630	1745701594	2591661314	1418200946	2556535594
	P9528	---	---	---	---	---	1.287	784.585				5.38667e+08	1442112036	9.54634e+08	1043646093	8.26721e+08	6.67453e+08	7.26434e+08	1196495114	8.49268e+08	1081217962	1113137184	1315479651
	P7925	---	---	---	---	---	7.61	516.012				6.52176e+08	7.36432e+08	1275382927	1927062813	1115459636	1072919485	1190924667	1369571349	1335811154	1078726321	1109498230	9.67684e+08
	P9398	---	---	---	---	---	2.376	758.57				5.17889e+07	2746391000	2.94705e+08	3.27351e+07	2.53409e+07	3.08842e+08	1.09481e+08	2.39686e+07	256726874	1638417094	6.294e+08	2112737826
	P9605	---	---	---	---	---	1.287	806.567				3.0896e+08	7.24401e+08	813720771	6.69221e+08	3.3377e+08	1228782247	6.42715e+08	5.37106e+08	2019796866	884933407	9.89002e+08	1243292043
	P9624	---	---	---	---	---	3.959	810.601				7.37712e+08	8.19591e+08	6.93433e+08	1065850705	4.51542e+08	638130563	1849675452	1629432297	972756106	1725972350	1829229876	1992197369
	P9952	---	---	---	---	---	7.596	1007.03				9.18054e+08	1171297513	1207821466	1158940840	9.40131e+08	882789582	1000348269	1323898373	1673433082	2004493999	1088268401	1990584602
	P9951	---	---	---	---	---	7.462	1007.03				2429892233	2419086130	1041281053	7.80645e+08	1095233919	4.90646e+08	2273896290	1769252544	1702100709	2004493999	1038347457	522370536
	P7115	---	---	---	---	---	1.005	440.358				2.40893e+08	5.21779e+08	1050688864	6.72292e+08	1.86817e+08	5.73622e+08	3.05602e+08	9.42367e+08	2.93717e+08	6.63377e+08	7.53396e+08	7.82408e+08
	P9720	---	---	---	---	---	7.231	843.018				7.22269e+08	4.75816e+08	7.15783e+08	2.67028e+08	3.46223e+08	4.19984e+08	5.80263e+08	1302527839	7.64115e+08	3.12922e+06	1.90817e+07	4.9645e+06
	P4253	---	---	---	---	---	9.968	268.999				1.73561e+06	1.35318e+06	2.15248e+06	240602575	5.59151e+06	3.68023e+06	1.37789e+06	2.96237e+07	1.02621e+07	1.99756e+06	2.74148e+06	916648
	P9847	---	---	---	---	---	7.468	925.022				4091798652	4155775221	2728682665	4.8886e+08	1506012492	5.95662e+08	2635810027	2405659506	7.01378e+08	2591661314	1331165554	6.67163e+08
	P8174	---	---	---	---	---	4.387	544.339				9.3711e+08	1211133245	8.17694e+07	8.30123e+07	6.17039e+07	4.76225e+07	1053861190	9.13965e+08	9.57455e+08	102298147	5.50026e+08	6.04203e+07
	P2760	---	---	---	---	---	9.458	203.15				1117500192	3546386068	6015718314	3068892697	1675348200	3820443200	1093031211	3198887450	2789849975	2841787053	8.43597e+08	5479643734
	P8938	---	---	---	---	---	7.588	680.015				4.22137e+08	1193371801	8.76079e+08	7.30935e+08	619797613	6.58695e+08	7.25917e+08	4.84637e+08	8.15333e+08	6.20794e+08	6.51697e+08	1587968747
	P9541	---	---	---	---	---	2.22	786.599				1.59111e+08	261567114	1.2977e+08	9.3495e+07	5.43543e+07	1.02572e+08	1.18908e+08	8.75231e+07	1.44801e+08	3589628655	4660961429	3561100152
	P7587	---	---	---	---	---	1.029	484.385				2.47867e+08	5.39263e+08	1016746420	6.62703e+08	1.9921e+08	5.35359e+08	2.92562e+08	9.47704e+08	2.80022e+08	6.5813e+08	7.10189e+08	8.07535e+08
	P5839	---	---	---	---	---	9.347	351.002				1.03538e+06	644587	997187	25767.7	41438.4	3.09619e+08	6.17181e+06	1.8362e+07	1.42071e+07	110777	232985	649991
	P7962	---	---	---	---	---	4.81	520.324				8.02326e+08	9.726e+08	1491117800	4.39368e+08	4.33303e+08	7.24632e+08	6.44543e+08	1107133798	6.8644e+08	8.0917e+08	6.6665e+08	784382256
	P9512	---	---	---	---	---	4.001	782.571				2.79884e+08	1089542426	8.78037e+08	6.91123e+08	3.00848e+08	4.81675e+08	699507199	7.91926e+08	492299975	1189364612	1250144006	1510702536
	P8325	---	---	---	---	---	4.757	568.34				3.54619e+08	8.74129e+08	8.26619e+08	3.71501e+08	2.82065e+08	6.08053e+08	4.84641e+08	6.02716e+08	8.30608e+08	6.84826e+08	7.18995e+08	7.39795e+08
	P9110	---	---	---	---	---	5.357	713.065				6.12964e+08	8.34047e+08	5.72434e+08	641527872	5.37052e+08	4.09e+08	1216407943	5.19943e+08	4.6205e+08	2.87031e+07	187371	447355
	P10039	---	---	---	---	---	7.596	1089.03				6.00691e+08	8.61265e+08	8.01415e+08	1041429184	6.16854e+08	5.97611e+08	6.61026e+08	8.59658e+08	1169460567	3.52372e+08	1286033886	1297214946
	P9527	---	---	---	---	---	4.014	784.585				1.94098e+08	1157849552	7.70979e+08	5.1763e+08	3.41843e+08	5.27309e+08	5.17837e+08	1004377797	4.81674e+08	9.8828e+08	1228205155	1303645814
	P2198	---	---	---	---	---	8.198	184.095				2.23096e+07	4.72629e+07	1.26207e+07	7.45321e+07	1.74979e+08	2.82184e+08	3.84965e+07	5.19899e+07	3.66412e+07	1.77874e+08	9.31086e+07	1.80958e+08
	P8366	---	---	---	---	---	1.08	572.439				1.63862e+08	4.17248e+08	6.47861e+08	4.56592e+08	1.63773e+08	4.33601e+08	2.19572e+08	7.08075e+08	2.43346e+08	4.64528e+08	508306276	5.50304e+08
	P9604	---	---	---	---	---	3.971	806.567				1.35601e+08	5.49591e+08	595385634	5.22023e+08	1.86907e+08	6.07137e+08	3.93891e+08	4.41111e+08	718843305	8.59145e+08	1003030362	1152619552
	P9395	---	---	---	---	---	2.233	758.565				7.92132e+07	1454724900	4.71851e+08	1.52025e+08	1.18152e+08	1714189936	8.34999e+08	3.54513e+07	2322741149	1369510349	4.07722e+08	8.79985e+08
	P5858	---	---	---	---	---	7.428	352.004				1117762760	2662498429	1688539771	6.90729e+08	1137096161	5.07347e+08	2453481498	1692127820	1188279716	1898361072	3137669009	1229403002
	P9399	---	---	---	---	---	2.121	758.57				4.15604e+08	4.81061e+08	4068202846	7.11927e+07	5.83403e+07	1467419175	1016892331	1.67487e+08	7.5345e+08	3.15554e+08	3.34627e+08	4.12488e+08
	P333	---	---	---	---	---	0.511	104.993				1.82095e+08	1.77015e+08	1.69515e+08	1.56234e+08	9.99627e+07	9.77344e+07	7.62039e+07	3.97381e+07	3.24269e+07	5.26798e+08	4.61347e+08	1.6572e+08
	P9849	---	---	---	---	---	7.231	925.022				4.85798e+08	3.06119e+08	4.64338e+08	1.72598e+08	2.26512e+08	2.7102e+08	3.79932e+08	8.61676e+08	5.02378e+08	1.81425e+06	1.1781e+07	2.82971e+06
	P9131	---	---	---	---	---	5.362	715.065				4.9977e+08	9.47279e+08	4.59368e+08	5.24179e+08	4.37925e+08	3.40213e+08	9.92199e+08	5.01455e+08	3.76183e+08	9.13475e+06	114536	22321.9
	P8175	---	---	---	---	---	4.497	544.339				9.3711e+08	1211133245	7.76545e+08	2.26992e+08	1.05768e+08	1.39019e+08	1050510596	8.01979e+07	5.45041e+07	5.42107e+08	5.50026e+08	714307404
	P332	---	---	---	---	---	3.263	104.993				5.49156e+08	1.7162e+08	2.35629e+08	5.7052e+07	7.35564e+07	8.55637e+07	2.19039e+07	6.54352e+07	4.55405e+07	1494744528	2.90475e+08	3.58752e+08
	P7963	---	---	---	---	---	4.682	520.324				4.95452e+08	4.58072e+08	1593041071	4.82295e+08	3.52911e+08	3.83285e+08	2.63106e+08	6.42238e+08	4.1095e+08	4.2461e+08	3.50805e+08	785653949
	P9542	---	---	---	---	---	1.862	786.6				1.0447e+08	3311642235	1751752668	4.31107e+07	4.99367e+07	1725284436	3.84803e+08	4.7645e+07	3314129210	2131572737	1602697695	1215976374
	P10038	---	---	---	---	---	7.462	1089.03				1581324755	2125027102	1414146322	2.40543e+08	7.50586e+08	2.56828e+08	1376553361	1082280442	1097701832	1319631871	3.62565e+08	3.32944e+08
	P338	---	---	---	---	---	3.377	104.993				1.0754e+08	2.69972e+08	2.35629e+08	2.46639e+07	6.38875e+07	2.63986e+07	2.97546e+07	9.06007e+07	4.50801e+07	3.19589e+08	5.40056e+08	4.15194e+08
	P2362	---	---	---	---	---	10.442	189.16				3.78376e+08	4.45517e+07	6.4538e+07	3.18901e+08	1224807565	6.89675e+08	7.29725e+07	6.78283e+07	9.82176e+07	2.38017e+08	1.12077e+08	1.94636e+08
	P7060	---	---	---	---	---	7.73	437.049				7.18281e+08	5.15339e+08	7.25257e+08	413572575	4.94536e+08	3.71537e+08	7.59166e+08	6.78829e+08	9.02314e+08	3.54423e+08	2.98029e+08	323091451
	P8496	---	---	---	---	---	7.451	598.014				2198255973	2946528050	6.44578e+08	6.47428e+08	6.60907e+08	4.30634e+08	9.72904e+08	2409979570	2020268848	1330934430	1152823859	1248844571
	P7951	---	---	---	---	---	7.722	519.052				5.68083e+08	4.05578e+08	5.82207e+08	3.58493e+08	4.07115e+08	307400744	601586483	5.70102e+08	7.53625e+08	2.55046e+08	2.03821e+08	2.32149e+08
	P2281	---	---	---	---	---	7.516	186.995				23850896421	2833003463	15907038559	6239525644	14464265056	3314683501	18303232646	8499153600	11165597864	8153772183	14303026982	9874933809
	P1947	---	---	---	---	---	10.447	175.119				1683744909	576243114	1324645887	1.2996e+08	6.75066e+08	2.03032e+08	2.22959e+08	2.87895e+08	3483717243	6.56056e+08	1.92722e+08	1385736810
	P9953	---	---	---	---	---	7.231	1007.03				3.68601e+08	2.33345e+08	3.76621e+08	1.32529e+08	1.7202e+08	2.05143e+08	2.98385e+08	674626384	3.90393e+08	1.27339e+06	7.91477e+06	1.98776e+06
	P1955	---	---	---	---	---	6.462	176.011				4172098380	2348359554	3259134476	5146061614	5925639403	5360069295	2184801040	2739406103	7.69072e+08	6.19012e+07	4.03948e+07	6.165e+07
	P3536	---	---	---	---	---	6.255	235.165				9097351914	4268526675	5152374052	9003987077	7408983811	2940682470	5964212820	4644500590	3462517270	4720196152	4045489585	4111158582
	P8176	---	---	---	---	---	4.623	544.34				534524481	2.92962e+08	6.46099e+08	9.21142e+08	4.9057e+08	5.54411e+08	5.92511e+08	7.14052e+08	5.75359e+08	533934177	3.54244e+08	7.0803e+08
	P9112	---	---	---	---	---	5.247	713.065				7.14878e+08	8.28233e+08	6.54158e+08	641527918	2.1562e+08	3.58991e+08	7.42091e+08	7.64409e+08	7.04188e+08	845555262	8.89712e+08	4.87803e+08
	P9101	---	---	---	---	---	5.342	711.07				608233595	5.14316e+08	1047846386	5.54076e+08	4.58139e+08	3.56911e+08	5.47711e+08	8.84413e+08	6.10033e+08	2.41942e+07	240168	341519
	P8170	---	---	---	---	---	7.302	544.035				8.15732e+08	1063809046	6.49625e+08	5.09502e+08	7.4378e+08	6.60363e+08	7.99023e+08	920564101	8.63642e+08	6.03805e+08	6.02874e+08	5.79896e+08
	P9400	---	---	---	---	---	1.664	758.57				145629875	1.49673e+08	1.5526e+08	7.03077e+08	9.62384e+08	1.10395e+08	2.01714e+08	1279166624	1.41127e+08	2.17517e+08	2.25585e+08	5.07774e+08
	P9116	---	---	---	---	---	5.015	713.069				6.12419e+08	8.90736e+08	3.03174e+08	7.2175e+08	4.59689e+08	6.82969e+08	6.35178e+08	1326163850	2.79999e+08	3.88543e+08	5.35785e+08	7.59068e+08
	P8326	---	---	---	---	---	4.373	568.34				292266314	5.71771e+08	5.55303e+07	1.92799e+08	2.81227e+07	2.11082e+08	4.24454e+08	5.31403e+08	8.57844e+08	380594264	2.89872e+08	3.85018e+07
	P7672	---	---	---	---	---	4.864	494.325				3.92525e+08	1648065204	4.82259e+08	3.44073e+08	4.54366e+08	324718228	3.31572e+08	5.73e+08	4.81361e+08	5.14103e+08	5.27427e+08	5.02191e+08
	P9613	---	---	---	---	---	3.975	808.581				1.13625e+08	5.57535e+08	4.6657e+08	3.39292e+08	1.57232e+08	3.33835e+08	3.50088e+08	4.61162e+08	3.80693e+08	6.27507e+08	7.35001e+08	7.71253e+08
	P9611	---	---	---	---	---	3.966	807.573				6.58284e+07	2.82935e+08	3.01252e+08	2.73792e+08	9.46623e+07	3.46782e+08	202622154	2.31915e+08	3.39306e+08	4.41801e+08	5.22071e+08	5.93346e+08
	P342	---	---	---	---	---	10.224	104.993				2.06921e+08	2.39096e+07	1.01816e+07	6.65487e+06	1.78843e+07	1.54736e+07	2.62202e+07	3.82227e+07	9.5074e+06	2.28306e+07	1.34039e+07	6.32428e+06
	P9168	---	---	---	---	---	7.587	720.014				6.47053e+08	5.37714e+08	5.22852e+08	3.58516e+08	667254746	3.0811e+08	5.0241e+08	4.48242e+08	4.29899e+08	5.56168e+08	3.2486e+08	5.41715e+08
	P9169	---	---	---	---	---	7.449	720.014				5.16047e+08	6.20492e+08	7.26316e+08	2.83088e+08	1.43399e+08	1.21108e+08	6.16364e+08	740796532	6.67803e+08	1.24993e+08	3.16605e+08	1.37418e+08
	P9099	---	---	---	---	---	5.284	711.069				6.18253e+08	1020449022	7.80689e+08	4.25786e+08	4.95259e+08	3.56911e+08	6.40354e+08	6.6015e+08	6.10033e+08	7.68175e+08	8.68688e+06	4.15338e+08
	P335	---	---	---	---	---	7.539	104.993				27739545078	21877515276	15453790579	6041611664	16466662929	13847388423	21232233606	8361651206	10747606087	7718824646	13540530836	10786666931
	P9949	---	---	---	---	---	7.602	1007.01				1.85097e+08	3.60149e+08	3.80813e+08	3.34839e+08	2.69408e+08	2.7201e+08	3.01259e+08	3.97761e+08	4.44246e+08	1.63401e+08	2.6284e+08	6.04986e+08
	P9114	---	---	---	---	---	5.148	713.065				1.78524e+08	8.90735e+08	1116022658	7.14814e+08	4.02799e+08	3.58991e+08	4.90145e+08	1331600745	9.27894e+08	845555262	8.89712e+08	4.87803e+08
	P8495	---	---	---	---	---	7.603	598.003				1.88807e+08	4.41166e+08	703317224	317489203	2.98385e+08	3.06599e+08	3.29901e+08	329894091	354917181	1.93061e+08	3.12033e+08	3.08164e+08
	P853	---	---	---	---	---	8.306	130.05				1288204738	1261539365	1713803576	1509604965	1637885254	1259599716	1530304634	1260702992	1608006742	1512680481	1567226992	1538858451
	P6296	---	---	---	---	---	7.296	380.029				8.09037e+08	1134599292	6.41385e+08	5.22437e+08	7.63706e+08	688975513	7.85938e+08	9.39253e+08	8.67897e+08	7.22533e+08	7.1916e+08	7.05382e+08
	P9587	---	---	---	---	---	7.6	802.018				3.36211e+08	470549658	4.39256e+08	5.34579e+08	5.77291e+08	2.63541e+08	3.61981e+08	4.03453e+08	563617585	5.40241e+08	5.4749e+08	5.22002e+08
	P9095	---	---	---	---	---	5.037	711.069				3.26072e+08	7.76328e+08	2.68873e+08	6.35097e+08	3.95247e+08	5.92874e+08	4.22069e+08	1149066104	243463649	2.96961e+08	7.62036e+08	6.59983e+08
	P9128	---	---	---	---	---	5.263	715.065				6.59828e+08	9.47697e+08	5.27315e+08	5.24179e+08	1.75163e+08	3.40213e+08	6.02286e+08	543697826	5.75297e+08	6.84431e+08	2.37707e+07	3.98698e+08
	P7234	---	---	---	---	---	0.948	449.348				1.38972e+08	2.61108e+08	1.93927e+08	2.16569e+08	9.66986e+07	1.2691e+08	1.40245e+08	156024619	1.42814e+08	2.78658e+08	2.98225e+08	3.12509e+08
	P9948	---	---	---	---	---	7.346	1007				1015002893	1.80282e+08	4.39782e+08	2.26531e+08	3.11038e+08	1.27096e+08	1.787e+08	2.07229e+08	5.51898e+08	4.13188e+07	7.2504e+07	4.97411e+07
	P9075	---	---	---	---	---	7.302	708.039				4.87427e+08	6.47742e+08	3.88975e+08	2.97987e+08	4.32584e+08	3.62289e+08	4.66396e+08	5.51378e+08	3.88911e+08	3.21682e+08	3.30024e+08	3.1007e+08
	P5841	---	---	---	---	---	9.816	351.003				63474.9	128331	20983.5	250560	1.10475e+08	6.61657e+06	39770.6	5.43908e+06	1.56315e+07	155487	331354	290596
	P852	---	---	---	---	---	5.421	130.05				1.22818e+08	118612553	6.42402e+07	1.84595e+08	1.55188e+08	292811644	1.1012e+08	7.17121e+07	6.74296e+07	6.79699e+06	4.28593e+06	5.86842e+06
	P7187	---	---	---	---	---	5.826	446.259				6.81291e+07	3.24932e+07	3.77744e+07	7.69087e+08	7.60699e+08	1.70112e+07	5.43907e+07	7.44692e+07	1.41616e+07	1.38317e+08	138182713	1.37021e+08
	P8629	---	---	---	---	---	1.098	616.464				1.2818e+08	2.78631e+08	496437040	3.85107e+08	1.05988e+08	2.91044e+08	1.58436e+08	5.40119e+08	1.67394e+08	3.27128e+08	3.39615e+08	3.70623e+08
	P8514	---	---	---	---	---	7.72	601.056				4.23987e+08	2.7388e+08	4.42078e+08	2.71263e+08	3.11403e+08	2.27282e+08	4.59076e+08	4.15344e+08	5.5249e+08	1.62776e+08	1.30111e+08	1.49305e+08
	P9087	---	---	---	---	---	5.349	709.073				2.63213e+08	3.81512e+08	3.1981e+08	2.83729e+08	2.31043e+08	180901559	4.3266e+08	2.25674e+08	3.17884e+08	1.29429e+07	109974	180238
	P9401	---	---	---	---	---	1.828	758.57				945185014	2.38004e+08	2.90454e+08	9.6454e+08	9.33061e+08	205468754	1224104484	1.9e+08	9.17209e+08	1253457900	8.62792e+08	3.05045e+08
	P8727	---	---	---	---	---	4.501	637.431				1.75063e+08	1.57335e+08	1.68887e+08	3.37878e+08	222184114	2.39272e+08	3.25382e+08	1.93819e+08	1.63131e+08	3.4837e+08	3.35994e+08	3.41247e+08
	P8072	---	---	---	---	---	7.164	530.982				2.87414e+08	266863517	3.20241e+08	2.1916e+08	2.57247e+08	1.96264e+08	2.75587e+08	3.98416e+08	3.18866e+08	31247.7	978247	18823.6
	P7856	---	---	---	---	---	4.803	510.356				1.94147e+08	3.50224e+08	3.51929e+08	2.09308e+08	1.88721e+08	277345403	2.323e+08	2.97602e+08	4.26785e+08	6.1507e+08	2.99841e+08	3.42352e+08
	P8671	---	---	---	---	---	7.302	626.039				565761371	7.49948e+08	4.63509e+08	3.51514e+08	5.22614e+08	4.3649e+08	5.56072e+08	6.44591e+08	6.09925e+08	409415305	4.06022e+08	3.81739e+08
	P9725	---	---	---	---	---	7.451	844.023				1331941382	8.84838e+08	3.75729e+08	3.64901e+08	5.31429e+08	1.79646e+08	9.22505e+08	6.90122e+08	8.86832e+08	859740499	5.4402e+08	2.20993e+08
	P8853	---	---	---	---	---	1.114	660.491				1.15821e+08	2.07335e+08	357957341	2.78647e+08	8.9437e+07	2.2186e+08	1.21424e+08	4.41775e+08	1.24446e+08	2.43657e+08	2.7044e+08	2.63397e+08
	P8950	---	---	---	---	---	7.715	683.057				3.06017e+08	1.898e+08	3.16186e+08	1.94706e+08	2.26396e+08	1.62454e+08	3.20464e+08	2.90466e+08	3.94846e+08	1.09755e+08	8.18653e+07	1.02363e+08
	P10040	---	---	---	---	---	7.213	1089.03				2.0896e+08	1.154e+08	1.87053e+08	1.65875e+08	1.11286e+08	1.23412e+08	1.59222e+08	4.29988e+08	2.13748e+08	92975.9	1.59475e+06	208483
	P9129	---	---	---	---	---	5.165	715.065				1.79617e+08	7.58196e+08	8.89876e+08	6.88858e+07	3.28485e+08	2.91804e+08	3.97839e+08	1075982896	695417579	6.84431e+08	3.426e+08	3.98668e+08
	P7038	---	---	---	---	---	7.587	435.009				4.08105e+08	2.68863e+08	5.27291e+08	2.98135e+08	2.39811e+08	2.54414e+08	2.79859e+08	3.65585e+08	3.18677e+08	2.71463e+08	2.73851e+08	2.35201e+08
	P9113	---	---	---	---	---	4.625	713.065				3.23958e+08	3.68183e+08	2.58233e+08	2.7139e+08	287615229	268468208	7.20411e+08	4.38975e+08	7.49259e+08	2.51836e+08	5.15456e+08	407323161
	P9056	---	---	---	---	---	1.149	704.515				8.71652e+07	1.5019e+08	2.60693e+08	2.20099e+08	6.70267e+07	1.84325e+08	9.3962e+07	3.21651e+08	9.24623e+07	1.83012e+08	2.07423e+08	2.01192e+08
	P9790	---	---	---	---	---	7.6	884.018				1.435e+08	7.33589e+08	3.3055e+08	3.44135e+08	1.99011e+08	1.92392e+08	234472810	3.45531e+08	4.32385e+08	2.0281e+08	241085490	4.19145e+08
	P8726	---	---	---	---	---	4.445	637.431				1.75004e+08	1.57335e+08	1.68887e+08	3.37878e+08	222184138	2.39272e+08	3.25382e+08	1.93819e+08	8.09969e+07	3.4837e+08	3.36103e+08	341246586
	P7872	---	---	---	---	---	3.587	511.18				9.0967e+08	4.11372e+07	1.31219e+08	6.27304e+08	3.62456e+08	2.90943e+08	4.16802e+08	3.14647e+07	6.80989e+07	3.06318e+08	2.93637e+08	308451424
	P7917	---	---	---	---	---	7.414	515.027				2.57205e+08	5.4786e+08	1.9938e+08	3.03708e+08	4.09901e+08	1.49803e+08	2.94931e+08	3.62003e+08	3.92656e+08	3.15531e+08	3.11324e+08	6.11424e+08
	P7879	---	---	---	---	---	3.565	512.182				268215576	3.69955e+07	2.93971e+07	1.40578e+08	8.3716e+07	6.64802e+07	9.46373e+07	8.52181e+06	5.34297e+07	6.7633e+07	6.59168e+07	7.05167e+07
	P7039	---	---	---	---	---	7.408	435.009				2.97109e+08	7.30786e+08	6.17803e+07	1.34163e+08	3.75346e+08	1.34454e+08	1.94115e+08	4.63585e+08	3.76636e+08	4.39475e+08	4.02818e+08	4.6098e+08
	P9603	---	---	---	---	---	1.874	806.567				2.22946e+06	3.53711e+07	3.37776e+07	9.61578e+06	3.42045e+06	2.10468e+07	1.49564e+07	6.203e+06	3.2842e+07	3.23457e+08	1047219216	5.96977e+08
	P8327	---	---	---	---	---	4.474	568.34				2.92875e+08	5.67419e+08	335782704	1.87237e+08	160010729	2.11082e+08	4.22492e+08	3.4834e+07	3.96848e+07	380607365	2.9141e+08	3.53244e+08
	P6939	---	---	---	---	---	4.006	426.357				1.45857e+08	2.89402e+07	1.74048e+08	1069543897	4.64653e+08	3.88906e+08	3.27487e+07	1.91456e+06	1.70684e+07	5.07708e+07	7.50711e+07	4.72683e+08
	P9792	---	---	---	---	---	7.459	884.019				7.33404e+08	1.6229e+08	4.83128e+08	7.4364e+07	2.30058e+08	7.88127e+07	4.7222e+08	3.60474e+08	2.3333e+08	2.43411e+08	2.0448e+08	1.04702e+08
	P8577	---	---	---	---	---	4.58	609.398				1.79033e+08	2.00583e+08	1.22465e+08	304785589	1.96846e+08	2.58579e+08	2.29188e+08	3.65186e+08	407411439	2.68608e+08	1.81165e+08	1.40629e+08
	P9097	---	---	---	---	---	5.168	711.069				1.94605e+08	7.76328e+08	9.60495e+08	7.32091e+07	3.46295e+08	3.11019e+08	4.91212e+08	1149066104	6.21256e+08	7.68175e+08	8.44655e+08	1024642010
	P9111	---	---	---	---	---	3.919	713.065				2.61192e+08	5.49332e+08	3.26484e+08	2.31381e+08	254689188	9.92863e+07	6.38075e+08	2.94069e+08	8.37291e+08	4.07497e+08	4.13869e+08	3.57864e+08
	P7878	---	---	---	---	---	7.38	512.107				1.35718e+07	1.55693e+07	2.04156e+07	2.86372e+08	2.8063e+08	4.08906e+08	1.13388e+07	2.12704e+07	1.76038e+07	1.67852e+08	1.53854e+08	1.62206e+08
	P6102	---	---	---	---	---	7.276	366.976				3.1341e+07	6.55459e+07	4.3709e+07	4.83609e+08	3.81841e+07	2.37349e+07	4.26385e+07	5.47849e+07	4.21761e+07	2.30985e+08	2.197e+08	2.19327e+08
	P6943	---	---	---	---	---	4.512	426.359				5.84072e+07	9.24349e+07	1.05565e+08	3.00471e+08	1.53069e+08	1.17906e+08	1.19784e+08	6.28799e+07	1.93677e+08	1.99151e+08	2.10446e+08	2.21959e+08
	P9525	---	---	---	---	---	2.225	784.585				6.27013e+06	1.48372e+08	3.4228e+07	1.97286e+07	1.08311e+07	8.10524e+07	1.38299e+07	1.42151e+07	3.08562e+07	1037869143	1320832096	1054644460
	P9588	---	---	---	---	---	7.492	802.018				6.73187e+08	5.22761e+08	3.39415e+08	1.18679e+08	129141733	1.16557e+08	5.80717e+08	5.33404e+08	467018168	1.50489e+08	5.47862e+08	5.22002e+08
	P7786	---	---	---	---	---	7.304	504.053				2.42226e+07	2.06177e+07	2.88753e+07	1.76897e+08	9.85841e+07	4.14465e+08	2.5929e+07	1.35183e+08	1.12865e+08	1.42615e+08	1.41591e+08	1.40951e+08
	P9127	---	---	---	---	---	3.847	715.065				3.05802e+08	4.20023e+08	2.38793e+08	1.77376e+08	5.31296e+07	176647992	5.14165e+08	9.89134e+07	2.49977e+08	7.26675e+07	3.30453e+08	2.86853e+08
	P8053	---	---	---	---	---	6.779	528.848				1.58369e+06	1.56444e+08	4.22935e+07	9.13133e+07	9.40051e+07	3.7002e+07	4.44746e+07	3.49233e+07	2.09137e+07	3.49113e+08	3.05678e+08	3.2633e+08
	P7078	---	---	---	---	---	6.721	438.033				1.85292e+07	1.96048e+07	3.19107e+07	2.07024e+08	164339539	2.05731e+08	1.99289e+07	1.83377e+07	1.21429e+07	1.72856e+08	1.65351e+08	1.47022e+08
	P9085	---	---	---	---	---	5.282	709.073				3.64109e+08	3.71025e+08	1031073560	2.83729e+08	9.68366e+07	180901559	3.09647e+08	3.37457e+08	3.17884e+08	3.71374e+08	4.30847e+06	2.17249e+08
	P9897	---	---	---	---	---	7.602	966.028				1.699e+08	3.09737e+08	3.8923e+08	2.74802e+08	2.94219e+08	1.60841e+08	2.14518e+08	269113690	252674548	1.32682e+08	340247331	3.21698e+08
	P9126	---	---	---	---	---	5.03	715.065				3.01804e+08	7.58196e+08	2.4832e+08	3.99698e+08	3.71251e+08	5.49265e+08	5.15154e+08	1075982896	5.04655e+08	3.17324e+08	4.34446e+08	6.21192e+08
	P6568	---	---	---	---	---	0.96	398.242				1.28258e+08	3.28653e+08	9.37524e+07	1.35658e+08	6.65066e+07	6.01823e+07	3.12195e+07	3.28298e+07	4.93776e+07	3.83186e+08	3.42953e+08	3.98669e+08
	P9115	---	---	---	---	---	3.835	713.069				382838584	5.47713e+08	1.83926e+08	2.29923e+08	2.54803e+08	2.20789e+08	6.31876e+08	1.24476e+08	1.86826e+08	8.19731e+07	4.08044e+08	355108077
	P9386	---	---	---	---	---	1.287	756.554				6.33374e+07	3.95177e+08	1.51715e+08	9.1832e+07	6.97569e+07	7.72641e+07	5.04426e+07	1.14014e+08	7.35492e+07	146298329	1.61346e+08	1.93743e+08
	P9354	---	---	---	---	---	1.186	748.544				6.37807e+07	1.19491e+08	2.16985e+08	1.6314e+08	5.14212e+07	1.26741e+08	9.45788e+07	2.50857e+08	7.62009e+07	1.42752e+08	1.48786e+08	1.51824e+08
	P9552	---	---	---	---	---	7.301	790.042				3.07473e+08	3.93663e+08	2.53457e+08	1.77139e+08	2.63375e+08	1.26608e+08	2.9827e+08	3.48275e+08	2.21826e+08	2.02922e+08	203536572	1.86479e+08
	P2761	---	---	---	---	---	10.351	203.15				6.29965e+08	5.06369e+08	5.49223e+08	6.39349e+08	8.94909e+08	6.39441e+08	3.82659e+08	8.74093e+08	1099397988	2.2484e+08	9.48578e+08	1.18743e+08
	P7857	---	---	---	---	---	4.631	510.356				1.33401e+08	2.0613e+08	2.31127e+08	1.91121e+08	141609071	2.34884e+08	1.06263e+08	2.06443e+08	2.38521e+08	1.04575e+08	3.3139e+08	3.53973e+08
	P9538	---	---	---	---	---	1.7	786.599				5.67917e+08	3.01533e+08	4.1737e+08	6.91754e+07	2.77849e+08	2.25058e+08	1707986244	7.84317e+07	4.87154e+08	3.97938e+08	3.85742e+08	6.69709e+08
	P7671	---	---	---	---	---	4.643	494.325				4.1598e+08	1359416826	4.84468e+08	3.22413e+08	4.19139e+08	3.34124e+08	2.52278e+08	3.46026e+08	1.7644e+08	3.7988e+08	4.21573e+08	4.91215e+08
	P8437	---	---	---	---	---	7.307	586.056				1.65773e+07	1.29606e+07	2.82553e+07	1.43576e+08	8.49184e+07	3.37677e+08	2.09416e+07	1.12578e+08	9.38314e+07	1.17695e+08	1.05137e+08	1.00067e+08
	P8184	---	---	---	---	---	4.583	545.344				1.61195e+08	1.68012e+08	3.99612e+08	2.84233e+08	1.75702e+08	1.70293e+08	1.82086e+08	197421641	1.75802e+08	1.68396e+08	9.18908e+07	2.19396e+08
	P2330	---	---	---	---	---	6.388	188.071				4.0969e+08	4.92685e+08	2.15836e+08	3.09237e+08	3.21375e+08	1.18868e+08	2.0498e+08	1.7647e+08	3.42625e+08	7.80168e+07	124422794	7.63281e+07
	P6601	---	---	---	---	---	4.558	400.342				8.51266e+07	8.6239e+07	1.24165e+08	3.87854e+08	1.95433e+08	2.75839e+08	1.32373e+08	7.51133e+07	2.26227e+08	2.4353e+08	2.45594e+08	3.00403e+08
	P8733	---	---	---	---	---	7.603	638.011				1.76635e+08	2.03219e+08	2.57893e+08	1.63913e+08	2.5569e+08	1.57157e+08	3.51316e+08	2.21295e+08	1.70658e+08	9.75561e+07	1.05266e+08	2.37661e+08
	P9142	---	---	---	---	---	5.015	717.059				1.70958e+08	4.28028e+08	1.36325e+08	3.29514e+08	2.06976e+08	3.10711e+08	2.87562e+08	5.58118e+08	282886728	1.79307e+08	2.43574e+08	3.46846e+08
	P7520	---	---	---	---	---	4.897	478.293				8.78328e+07	1.96694e+08	266921565	1.82719e+08	1.36824e+08	4.48474e+07	6.40265e+07	1.31814e+08	1.7168e+08	1.89475e+08	1.52601e+08	1.58794e+08
	P2364	---	---	---	---	---	11.343	189.16				1.12896e+07	1.07672e+07	3.22432e+07	3.62657e+07	2.96162e+08	4.29867e+07	1.55711e+07	1.32591e+07	1.76734e+07	1.38524e+07	1.48928e+07	1.64546e+07
	P7932	---	---	---	---	---	7.594	517.014				150679333	2.84259e+08	3.26359e+08	313417761	2.51024e+08	2.68518e+08	3.10877e+08	3.18305e+08	3.02331e+08	1.51124e+08	1.47818e+08	2.54601e+08
	P9896	---	---	---	---	---	7.451	966.027				4.27652e+08	2.43073e+08	2.1354e+08	5.7284e+07	7.02737e+07	6.15387e+07	346982058	307134846	3.55329e+08	2.20272e+08	2.15416e+08	7.79299e+07
	P8735	---	---	---	---	---	7.408	638.011				1.40405e+08	3.29239e+08	2.80217e+08	1.30193e+08	5.46503e+07	5.83177e+07	1.46605e+08	2.45998e+08	3.04968e+08	3.37661e+07	1.5354e+08	5.02249e+07
	P7233	---	---	---	---	---	1.24	449.328				6.34462e+07	9.14798e+07	1.40488e+08	102390989	41216785	8.49493e+07	6.75658e+07	2.04896e+08	5.88696e+07	1.07543e+08	1.05736e+08	1.00559e+08
	P4239	---	---	---	---	---	10.23	268.998				3.95295e+08	1.16945e+06	816561	772680	1.56843e+06	2.78676e+06	1.76675e+06	1.23017e+07	510324	1.82421e+06	1.77228e+06	2.73508e+06
	P8471	---	---	---	---	---	7.38	594.111				9.95455e+06	8.45959e+06	9.6282e+06	2.19525e+08	2.18026e+08	333960256	5.91814e+06	1.34678e+07	9.6721e+06	1.17248e+08	1.11425e+08	1.1448e+08
	P9130	---	---	---	---	---	3.944	715.065				2.04375e+08	4.16232e+08	229264131	1.76322e+08	2.0667e+08	8.02545e+07	5.14165e+08	2.34918e+08	6.75437e+08	3.26426e+08	3.28425e+08	2.86853e+08
	P9146	---	---	---	---	---	5.268	717.06				3.61315e+08	2.19947e+08	3.35834e+08	294434537	9.74528e+07	1.89762e+08	5.58645e+08	3.05884e+08	3.24534e+08	3.87441e+08	1.37495e+07	2.27648e+08
	P850	---	---	---	---	---	0.951	130.032				8.04246e+07	9.62968e+07	2.04988e+08	1.38713e+08	1.52954e+08	2.5529e+08	5.36106e+07	8.81953e+07	3.77116e+08	1.70605e+08	1.58306e+08	1.6306e+08
	P9082	---	---	---	---	---	5.036	709.073				2.73547e+08	4.03488e+08	1.37532e+08	3.21469e+08	2.05921e+08	2.04256e+08	219556077	5.91805e+08	1.26551e+08	173140210	2.41668e+08	3.46489e+08
	P9437	---	---	---	---	---	7.715	765.061				1.99034e+08	117248210	2.12164e+08	1.3259e+08	1.51564e+08	1.07611e+08	2.16765e+08	1.92023e+08	2.63757e+08	6.31994e+07	5.10728e+07	6.13051e+07
	P9145	---	---	---	---	---	5.17	717.06				3.61315e+08	1.79138e+08	4.83831e+08	3.81079e+07	1.82579e+08	1.60899e+08	2.21232e+08	5.58118e+08	3.24141e+08	3.87432e+08	1.9415e+08	2.27318e+08
	P9590	---	---	---	---	---	7.454	802.519				2.79801e+08	2.6231e+08	2.83568e+08	4.45057e+07	1.21586e+08	4.08577e+07	2.92717e+08	4.05708e+08	2.47185e+08	1.49778e+08	2.42574e+08	6.1231e+07
	P2290	---	---	---	---	---	3.363	186.996				8.31221e+07	6.62806e+07	3.96147e+07	3.38837e+06	1.05012e+07	1.1234e+07	3.67673e+06	3.98452e+07	1.031e+07	3.95261e+08	1.87649e+08	1.69954e+08
	P9096	---	---	---	---	---	3.854	711.069				3.12862e+08	4.77739e+08	2.64873e+08	2.04411e+08	2.22233e+08	1.90505e+08	558964449	2.51881e+08	2.72173e+08	8.11082e+07	3.52858e+08	3.09973e+08
	P9098	---	---	---	---	---	4.622	711.069				2.79368e+08	2.69871e+08	2.2121e+08	220910447	2.49845e+08	2.33367e+08	6.30323e+08	1.80354e+08	6.92e+08	2.22359e+08	319350446	3.54967e+08
	P4245	---	---	---	---	---	1.351	268.999				9.59818e+07	4.1022e+07	7.20616e+06	3230190	1.05397e+07	667515	814843	3.30315e+06	8.73289e+06	2.15465e+08	1.65976e+08	146925600
	P2192	---	---	---	---	---	9.968	184.095				1.24312e+06	1.89433e+06	2.72984e+06	4.56776e+07	8.33645e+06	4.52678e+07	1.12273e+06	3.98829e+06	696275	1.91018e+06	2.43983e+06	2.48396e+06
	P5951	---	---	---	---	---	5.027	358.259				1.16294e+07	1.60781e+07	3.763e+07	7.31954e+08	6.48727e+08	1.08621e+08	1.30029e+07	1.61329e+07	2.0419e+07	1.38176e+08	1.31189e+08	1.27827e+08
	P9625	---	---	---	---	---	1.742	810.601				2.93174e+07	7.48205e+07	4.65851e+07	4.20861e+07	1.27408e+07	7.94216e+07	3.68327e+07	1.49881e+07	4.09646e+07	2.04463e+08	9.76415e+08	7.33416e+08
	P10003	---	---	---	---	---	7.601	1048.03				2.06685e+08	2.54735e+08	4.21434e+08	2.24628e+08	2.70924e+08	1.32197e+08	1.50053e+08	2.23844e+08	2.41742e+08	1.18876e+08	2.79971e+08	2.71538e+08
	P8734	---	---	---	---	---	7.506	638.011				1.42235e+08	4.06601e+07	5.09369e+08	1.17332e+08	2.5569e+08	5.83933e+07	3.51316e+08	1.02254e+08	3.04968e+08	1.30958e+08	1.5354e+08	2.37661e+08
	P8060	---	---	---	---	---	7.59	530.018				2.26307e+08	1.64828e+08	200567168	1.44168e+08	1.9291e+08	1.40177e+08	2.58598e+08	3.8796e+08	2.76256e+08	1.66466e+08	1.62776e+08	1.61146e+08
	P9383	---	---	---	---	---	4.049	756.553				3.35411e+07	4.25162e+08	1.70315e+08	7.20297e+07	4.89026e+07	6.39764e+07	4.04928e+07	8.55819e+07	4.46948e+07	1.66207e+08	2.26234e+08	2.53155e+08
	P1251	---	---	---	---	---	8.304	147.077				2242572476	2121709595	2927579845	2437737040	2760779525	2106257018	2570073156	2440927709	2885419759	2553709185	2649807180	2603739650
	P9511	---	---	---	---	---	2.194	782.571				1.59227e+07	4.3667e+08	3.99524e+07	1.67345e+07	7.17315e+06	2.81542e+07	1.82262e+07	1.11571e+07	1.14675e+08	6.81738e+08	1150783434	868727620
	P9428	---	---	---	---	---	7.582	763.023				1.61372e+08	2.20778e+08	2.95907e+08	1.54032e+08	1.10697e+08	1.1393e+08	8.11642e+07	1.50356e+08	1.75787e+08	9.84588e+07	3.26214e+08	3.15562e+08
	P9505	---	---	---	---	---	1.287	780.552				4.98187e+07	2.53729e+08	2.22145e+08	8.4111e+07	7.02434e+07	6.72191e+07	9.61153e+07	1.8766e+08	1.28139e+08	158529181	165008758	2.02743e+08
	P5519	---	---	---	---	---	6.747	334.892				7.25952e+07	3.60971e+08	1.21483e+08	2.32256e+08	2.19538e+08	1.16678e+08	1.37652e+08	1.111e+08	7.98232e+07	694757057	6.30818e+08	6.50263e+08
	P6616	---	---	---	---	---	0.992	401.287				5.72962e+07	141819351	1.55406e+08	9.83827e+07	3.30702e+07	8.24268e+07	1.74269e+07	6.8633e+07	2.97362e+07	2.07842e+08	1.77686e+08	2.10052e+08
	P6992	---	---	---	---	---	7.091	430.872				1.00827e+08	1.36766e+08	1.05699e+08	1.57806e+08	1.41552e+08	1.06424e+08	1.18085e+08	1.31068e+08	4.33869e+07	2.71383e+08	2.28382e+08	2.79458e+08
	P9125	---	---	---	---	---	4.663	715.065				1.47054e+08	2.93297e+08	2.79671e+08	2.02076e+08	2.29394e+08	2.18476e+08	5.90457e+08	2.49582e+08	6.47186e+08	204730924	4.22772e+08	3.33134e+08
	P856	---	---	---	---	---	4.48	130.061				156651109	1.12702e+08	175284568	1.83551e+08	1.77111e+08	2.04872e+08	1.46777e+08	1.46916e+08	1.18386e+08	1.96045e+08	1.95461e+08	203400113
	P8889	---	---	---	---	---	7.306	668.058				1.68063e+07	1.65057e+07	2.55373e+07	1.17064e+08	6.91211e+07	2.62328e+08	1.84093e+07	9.66439e+07	8.19843e+07	8.10108e+07	8.57671e+07	7.93718e+07
	P855	---	---	---	---	---	7.814	130.05				6.13065e+08	2531201171	3465005133	2474275145	2716848597	1771326592	3816219373	5.56095e+08	4271638430	1553935745	3340246192	3125207006
	P7916	---	---	---	---	---	7.594	515.027				2.13139e+08	4.24552e+08	2.59002e+08	3.0014e+08	2.61418e+08	2.67847e+08	2.77995e+08	4.43038e+08	3.42571e+08	2.63312e+08	2.68474e+08	6.11432e+08
	P9547	---	---	---	---	---	1.994	788.612				1.28612e+07	1.04443e+08	5.39512e+07	7.37891e+06	2.31066e+07	4.01556e+07	3.7918e+07	8.64973e+06	6.36703e+07	4.59074e+07	167185066	8.51134e+07
	P2759	---	---	---	---	---	10.463	203.15				6.29965e+08	5.06369e+08	115634279	279629607	8.94909e+08	4.24474e+08	8.49052e+08	98139007	9.06751e+07	2.2484e+08	1.06716e+08	2.37071e+08
	P9526	---	---	---	---	---	1.881	784.585				1.90032e+07	1155397414	5.68591e+08	1.22563e+07	1.07099e+07	3.9911e+08	170070148	3.29074e+07	4.7242e+08	5.94108e+08	439824878	3.78759e+08
	P2293	---	---	---	---	---	10.23	186.996				1.34292e+08	3.78664e+06	3.21885e+06	1.76486e+06	3.69834e+06	4.86946e+06	5.60057e+06	1.15007e+07	3.62543e+06	3.69179e+06	2.04096e+06	1.04615e+06
	P7855	---	---	---	---	---	4.536	510.356				1.33392e+08	206134353	2.31174e+08	5.33758e+07	1.41609e+08	6.37436e+07	1.50222e+08	2.84344e+07	2.67945e+07	6.52886e+07	8.9006e+07	3.53973e+08
	P9771	---	---	---	---	---	7.303	872.045				2.23451e+08	2.98837e+08	1.96962e+08	1.00605e+08	2.05892e+08	1.60621e+08	2.18104e+08	2.54324e+08	240480032	1.39899e+08	1.43206e+08	1.31335e+08
	P7521	---	---	---	---	---	4.785	478.293				1.43292e+07	4.25359e+07	2.21215e+08	1.45928e+08	1.26983e+08	3.63486e+07	1.90494e+07	5.88871e+07	1.71683e+08	7.08429e+07	1.24429e+08	1.07822e+08
	P9467	---	---	---	---	---	1.287	772.583				6.86499e+07	1.30134e+08	137245472	7.52696e+07	7.2049e+07	9.11733e+07	8.41617e+07	1.19449e+08	1.23006e+08	1.19302e+08	1.22898e+08	1.38834e+08
	P6792	---	---	---	---	---	1.009	415.212				131117383	1.67739e+08	4.32638e+08	1.89038e+08	9.88349e+07	247147882	212994285	2.18041e+08	1.32075e+08	4.87074e+08	5.47595e+08	6.09967e+08
	P6571	---	---	---	---	---	4.15	398.326				2.93088e+07	5.36073e+07	6.1267e+07	5.70254e+08	3.57519e+08	1.4841e+08	4.26835e+07	8.80459e+06	2.77819e+06	1.31093e+08	1.92229e+08	1.96576e+08
	P4241	---	---	---	---	---	10.46	268.998				2.75552e+06	406436	613597	605060	2.23898e+06	1.03161e+06	537789	2.87656e+06	6.34679e+06	6.03957e+06	5.69156e+07	3.01542e+06
	P9363	---	---	---	---	---	7.309	750.062				1.2638e+07	1.31033e+07	2.37383e+07	9.88385e+07	6.1288e+07	2.02392e+08	1.32317e+07	8.56196e+07	6.79947e+07	6.39104e+07	6.98988e+07	5.73117e+07
	P7965	---	---	---	---	---	1.33	520.333				1.97519e+08	1.08756e+08	2.48998e+08	4.42961e+08	5.55812e+08	7.55054e+07	2.04378e+08	3.08846e+08	1.15472e+08	1.78267e+08	1.82948e+08	1.92897e+08
	P4590	---	---	---	---	---	0.531	284.972				1.03489e+08	3.04197e+07	2.31472e+07	9.16852e+06	1.26255e+07	2.66276e+06	4.00489e+06	7.16559e+06	1.01626e+07	1.22542e+08	1.96588e+08	5.98856e+07
	P6991	---	---	---	---	---	6.744	430.872				3.90878e+07	2.54644e+08	7.57662e+07	1.58976e+08	1.59466e+08	7.25991e+07	8.05485e+07	6.3814e+07	4.56505e+07	5.65741e+08	4.9677e+08	5.32236e+08
	P9084	---	---	---	---	---	5.137	709.073				8.01904e+07	4.03488e+08	3.35045e+08	3.21469e+08	1.82783e+08	1.61659e+08	1.24031e+08	5.91805e+08	3.24764e+08	3.71374e+08	3.92737e+08	2.17239e+08
	P9708	---	---	---	---	---	3.939	834.602				1.14122e+08	237117450	2.37864e+08	3.4394e+08	1.5218e+08	4.69796e+08	463891106	7.34646e+08	6.5552e+08	6.10065e+08	6.69499e+08	7.533e+08
	P2729	---	---	---	---	---	6.379	202.119				2.87561e+07	7.51106e+07	2.97101e+07	7.53938e+08	773972507	4.96392e+08	6.9254e+07	4.72829e+07	4.54199e+07	1049430427	988195467	1008142453
	P9591	---	---	---	---	---	7.613	802.519				1.52159e+08	1.78845e+08	1.21543e+08	2.29419e+08	1.22651e+08	114686402	1.57867e+08	4.05708e+08	1.90664e+08	9.61632e+07	2.42574e+08	2.38729e+08
	P9100	---	---	---	---	---	3.971	711.069				2.24845e+08	4.77739e+08	2.44659e+08	2.04411e+08	2.22185e+08	8.50949e+07	1.36543e+08	2.51881e+08	4.92237e+08	3.57885e+08	3.58866e+07	3.09973e+08
	P6573	---	---	---	---	---	4.557	398.326				1.83046e+07	5.55833e+07	5.91565e+07	3.0656e+08	2.16033e+08	8.10132e+07	3.0166e+07	5.25676e+07	5.58364e+07	138966263	1.35441e+08	1.46378e+08
	P8051	---	---	---	---	---	7.091	528.848				5.4327e+07	7.72038e+07	6.10258e+07	8.94575e+07	7.72397e+07	5.78854e+07	6.20541e+07	7.36707e+07	1.86155e+07	1.58076e+08	1.26236e+08	1.65718e+08
	P8304	---	---	---	---	---	1.341	564.358				1.22297e+08	4.9552e+07	1.65339e+08	2.4124e+08	3.12168e+08	4.1594e+07	8.58527e+07	9.82547e+07	4.92401e+07	9.72335e+07	9.62717e+07	9.64472e+07
	P8911	---	---	---	---	---	7.379	676.113				2.75797e+06	5.13667e+06	4.42656e+06	1.50889e+08	1.48107e+08	2.23936e+08	1.27723e+06	7.66549e+06	6.47359e+06	7.37376e+07	7.36504e+07	7.11061e+07
	P1255	---	---	---	---	---	9.605	147.113				2436361280	2415454112	1310746026	1722020272	1658870333	1671903259	2430968171	3782640371	2993186450	1929083749	1640041108	1723831602
	P9900	---	---	---	---	---	7.456	966.526				1.68831e+08	3.07643e+08	4.52227e+07	5.5147e+07	5.66325e+07	2.90552e+07	2.04259e+08	1.94741e+08	1.47428e+08	4.57424e+07	1.09756e+08	4.24951e+07
	P9895	---	---	---	---	---	7.501	966.014				295440622	1.7513e+08	8.55439e+07	4.70504e+07	5.28405e+07	3.75817e+07	2.47173e+08	2.73765e+08	2.52453e+08	1.62758e+08	2.50113e+08	2.30431e+08
	P6574	---	---	---	---	---	4.298	398.326				8.72952e+06	3.33465e+06	3.06067e+07	3.38106e+08	1.99734e+08	6.23535e+07	2.63696e+06	4.17907e+07	1.03215e+07	1.46609e+07	7.73533e+07	7.50414e+07
	P9422	---	---	---	---	---	7.446	761.516				8.16565e+07	2.50445e+08	2.87646e+08	1.08846e+08	1.0277e+08	4.29443e+07	2.86603e+08	228114884	2.41958e+08	1.27996e+08	6.26833e+07	5.79725e+07
	P9393	---	---	---	---	---	7.381	758.115				1.61632e+06	4.99156e+06	4.08252e+06	1.28359e+08	1.13053e+08	183635126	1.04155e+06	5.60647e+06	1.37672e+06	6.346e+07	6.15162e+07	6.21288e+07
	P8673	---	---	---	---	---	6.779	626.824				553919	8.00102e+07	2.0615e+07	40000645	4.46829e+07	9.30053e+06	1.52616e+06	1.44205e+06	532646	1.84623e+08	1.56968e+08	1.748e+08
	P9144	---	---	---	---	---	3.845	717.059				1.56878e+08	2.35825e+08	1.34508e+08	1.06154e+08	2.85588e+07	9.66871e+07	2.87425e+08	5.50365e+07	1.36853e+08	4.01689e+07	1.81684e+08	1.59255e+08
	P9794	---	---	---	---	---	7.612	884.523				1.23587e+08	193486350	1.45315e+08	1.86531e+08	1.82149e+08	9.88058e+07	1.30574e+08	1.69825e+08	3.76301e+08	1.99681e+08	2.1095e+08	2.0418e+08
	P9532	---	---	---	---	---	2.242	785.586				2.53027e+06	6.49302e+07	1.61085e+07	6.35797e+06	2.2508e+06	1.4402e+07	6.11839e+06	6.57148e+06	1.31602e+07	4.70294e+08	6.06713e+08	4.74999e+08
	P5955	---	---	---	---	---	4.639	358.295				3.23773e+07	1.93091e+07	6.64091e+07	4.11373e+08	293626647	3.79501e+08	3.26477e+07	2.51481e+07	3.56876e+07	1.5181e+08	1.59203e+08	177485627
	P6431	---	---	---	---	---	6.755	389.952				7.67912e+07	2.00004e+08	9.18309e+07	1.23452e+08	8.14955e+07	8.98594e+07	1.34087e+08	1.10156e+08	1.42502e+08	1.88729e+08	1.78238e+08	175359709
	P10135	---	---	---	---	---	7.599	1171.03				103012605	1.70099e+08	1.23598e+08	7.79739e+07	1.28693e+08	7.08355e+07	1.26785e+08	1.15293e+08	180808889	242009443	2.33769e+08	1.2615e+08
	P7668	---	---	---	---	---	1.253	493.354				3.76412e+07	5.27018e+07	8.48334e+07	7.33324e+07	2.92229e+07	4.90424e+07	3.86442e+07	1.54342e+08	3.82799e+07	5.73659e+07	6.20748e+07	6.74416e+07
	P6772	---	---	---	---	---	6.567	414.007				1.38638e+07	1.38621e+07	7.2328e+07	1.64967e+08	1.54457e+08	8.32504e+07	1.72273e+07	6.76683e+06	1.65272e+06	9.63339e+06	9.29732e+06	8.75817e+06
	P1928	---	---	---	---	---	1.653	175.035				4.63307e+08	1.95481e+08	8.28469e+07	1.51319e+08	1.16816e+08	9.47167e+07	4.32399e+07	3.43029e+07	6.01852e+07	4.10273e+08	3.16477e+08	3.50619e+08
	P6981	---	---	---	---	---	7.38	430.103				3.39778e+07	3.97918e+07	4.2871e+07	3.44946e+08	3.38093e+08	4.54843e+08	2.50527e+07	5.6182e+07	3.98655e+07	2.38336e+08	2.15775e+08	2.21813e+08
	P339	---	---	---	---	---	10.336	104.993				1.87712e+07	2.39096e+07	2.98591e+07	1.38099e+07	1.78843e+07	1.54736e+07	2.32883e+07	1.24835e+07	1.62721e+07	2.28306e+07	1.42114e+07	1.87461e+07
	P6430	---	---	---	---	---	6.693	389.952				7.67912e+07	2.00004e+08	9.18309e+07	1.23452e+08	8.14955e+07	8.98818e+07	1.34172e+08	1.10156e+08	1.42502e+08	1.88729e+08	1.78238e+08	175359709
	P6941	---	---	---	---	---	4.337	426.359				3.92855e+07	4.75281e+07	6.4281e+07	391395844	1.58688e+08	1.44092e+08	7.22129e+07	5.0731e+07	1.09794e+08	1.38741e+08	1.67409e+08	1.76129e+08
	P10110	---	---	---	---	---	7.6	1130.03				5.69163e+07	1.16663e+08	2.07698e+08	1.32639e+08	7.75112e+07	7.78393e+07	1.1446e+08	1.46047e+08	1.53929e+08	6.78874e+07	1.83844e+08	1.73869e+08
	P9734	---	---	---	---	---	7.712	847.066				1.18732e+08	6.86007e+07	1.27087e+08	7.84464e+07	9.03993e+07	6.16396e+07	1.26559e+08	1.15711e+08	1.54066e+08	3.59917e+07	2.58886e+07	3.20484e+07
	P6493	---	---	---	---	---	0.941	393.285				4.8238e+08	1295258040	9.68391e+08	1162536957	4.63742e+08	5.8462e+08	679352150	6.84064e+08	6.93003e+08	1347232528	1551244224	1687981221
	P9899	---	---	---	---	---	7.577	966.526				1.06573e+08	3.07643e+08	203469113	9.54607e+07	105684498	8.28573e+07	1.04268e+08	157891012	1.61313e+08	180147423	7.92996e+07	1.73008e+08
	P9703	---	---	---	---	---	1.289	832.582				3.67713e+07	1.83571e+08	7.43688e+07	6.65936e+07	4.13546e+07	1.36398e+08	8.30703e+07	7.44581e+07	2.09892e+08	1.78598e+08	1.24679e+08	1.60635e+08
	P8522	---	---	---	---	---	7.705	602.06				7.35551e+07	4.577e+07	6.91705e+07	4.70773e+07	5.2904e+07	3.53128e+07	7.13753e+07	6.6622e+07	9.7842e+07	2.6994e+07	2.06443e+07	2.41424e+07
	P9173	---	---	---	---	---	7.449	720.518				2.00124e+08	2.52215e+08	2.91352e+08	4.85998e+07	1.52705e+08	3.25775e+07	8.63125e+07	1.65993e+08	2.88058e+08	4.58316e+07	1.29543e+08	2.24396e+08
	P4238	---	---	---	---	---	0.501	268.998				1.26264e+08	5.51559e+07	3.55094e+07	2.7945e+07	2.19609e+07	2.08464e+07	1628003	1.37918e+07	2.05999e+07	1.51639e+08	2.85924e+08	9.37296e+07
	P8163	---	---	---	---	---	4.81	542.325				5.50899e+07	1.71636e+08	2.77902e+08	4.63432e+07	6.26297e+07	6.09691e+07	6.94891e+07	1.36564e+08	1.47085e+08	1.28926e+08	1.20456e+08	9.77406e+07
	P7832	---	---	---	---	---	4.834	508.377				4.04554e+07	5.39795e+07	3.72395e+07	5.39378e+07	5.81054e+07	3.20053e+07	7.36023e+07	1.03883e+08	6.16905e+07	6.70782e+07	5.91028e+07	6.97219e+07
	P9503	---	---	---	---	---	4.023	780.551				2.72337e+07	2.45322e+08	213353584	5.85703e+07	4.03455e+07	7.07573e+07	6.52709e+07	1.42143e+08	9.50838e+07	1.59782e+08	1.77599e+08	2.3867e+08
	P9001	---	---	---	---	---	7.587	694.023				148905863	171569193	1.90079e+08	9.97419e+07	1.29703e+08	8.75897e+07	1.62185e+08	2.45555e+08	1.71743e+08	101028787	9.30938e+07	9.59214e+07
	P7933	---	---	---	---	---	7.443	517.014				8.77859e+08	6.70989e+08	1.92881e+08	1.83698e+08	2.36661e+08	1.25064e+08	2.65356e+08	2.93059e+08	4.48064e+08	6.29681e+08	6.28667e+08	3.91051e+08
	P7178	---	---	---	---	---	0.869	445.368				3.26751e+07	1.28081e+08	2.53208e+08	7.62617e+07	5.27246e+07	9.13071e+07	110854992	9.73493e+07	8.23605e+07	165952456	1.71904e+08	1.69717e+08
	P3406	---	---	---	---	---	1.026	228.196				8.72487e+08	8.93691e+08	4.42506e+08	5.2677e+08	3.26185e+08	3.14345e+08	1265964794	4.81946e+08	4.13273e+08	1192032158	1157467174	1274537002
	P9083	---	---	---	---	---	3.86	709.073				1.63569e+08	2.40375e+08	1.37353e+08	1.17009e+08	123994320	9.99321e+07	2.88993e+08	1.29973e+08	1.06292e+08	1.87284e+08	1.83349e+08	1.61871e+08
	P6323	---	---	---	---	---	6.675	381.99				1.14082e+08	3.90384e+07	2.16793e+07	1.36853e+08	7.22853e+07	4.2002e+07	1.43308e+08	4.68111e+07	1.80718e+07	1.01855e+08	9.8315e+07	9.33611e+07
	P4235	---	---	---	---	---	8.857	268.998				3.90376e+08	5.1653e+07	2.57503e+08	8.32096e+07	2.57673e+07	3.2324e+07	2.57186e+08	1020492805	7.81902e+08	1.64722e+08	8.39931e+07	1.03677e+08
	P8094	---	---	---	---	---	5.795	534.311				2.63489e+07	1.03091e+07	2.02208e+07	2.50551e+08	2.48702e+08	9.11377e+06	1.42463e+07	2.39963e+07	6.22578e+06	4.36368e+07	4.44388e+07	4.34533e+07
	P1412	---	---	---	---	---	6.13	155.974				7.56608e+07	6.32915e+07	1.86615e+07	7.53731e+07	8.22938e+06	6.64952e+06	2.80813e+06	583456	2.31109e+06	8.71143e+07	1.45901e+08	1.52264e+08
	P9513	---	---	---	---	---	1.878	782.572				1.54197e+07	389136974	3.99814e+08	1.26715e+07	6.81128e+06	1.7484e+08	1.099e+08	7.92298e+06	6.91975e+07	8.38397e+08	6.2818e+08	5.09789e+08
	P9888	---	---	---	---	---	7.304	954.051				1.69149e+08	2.142e+08	1.29347e+08	9.67106e+07	145317964	1.14513e+08	1.58296e+08	1.891e+08	1.25984e+08	9.9006e+07	9.33045e+07	9.37104e+07
	P2818	---	---	---	---	---	9.009	205.119				8.79115e+06	1.56562e+07	6.58876e+06	1.05131e+08	1.387e+08	5.23278e+07	9.32634e+06	1.22165e+07	1.7421e+06	3.03819e+07	3.36869e+07	2.88236e+07
	P6788	---	---	---	---	---	7.118	414.898				5.40014e+07	1.70122e+08	1.18903e+08	6.02277e+07	9.65618e+07	8.68596e+07	7.10737e+07	1.42603e+08	7.78506e+07	177024387	1.47249e+08	1.82039e+08
	P7830	---	---	---	---	---	4.833	508.339				4.11479e+07	1.56451e+08	8.18016e+07	41527384	5.46052e+07	4.81619e+07	6.24167e+07	6.03834e+07	7.82139e+07	6.49825e+07	5.83252e+07	7.23886e+07
	P9147	---	---	---	---	---	3.951	717.06				1.1608e+08	2.33836e+08	1.28386e+08	109787059	1.14252e+08	4.40104e+07	2.85698e+08	1.33074e+08	3.70586e+08	1.85669e+08	1.80868e+08	1.5911e+08
	P9615	---	---	---	---	---	2.18	808.586				2.69519e+06	1.66727e+07	9.23368e+06	1.64208e+06	6.0156e+06	1.57018e+07	1.75267e+07	6.23734e+06	9.12887e+06	1.62809e+08	2.91461e+08	1.79781e+08
	P9427	---	---	---	---	---	7.407	763.023				2.00737e+08	265677206	1.87854e+08	4.94595e+07	1.23563e+08	8.76915e+07	1.58797e+08	3.58621e+08	3.08036e+08	2.14543e+08	3.22192e+08	6.31303e+07
	P8594	---	---	---	---	---	7.586	612.021				164742535	2.06874e+08	2.22502e+08	1.08957e+08	1.41102e+08	1.0181e+08	1.81895e+08	2.81242e+08	1.92973e+08	1.12576e+08	1.09406e+08	1.09921e+08
	P8205	---	---	---	---	---	4.765	548.371				6.15491e+07	1.66587e+08	4.19812e+07	7.80319e+07	7.83023e+07	3.35471e+07	7.37604e+07	1.31487e+08	7.12762e+07	8.2739e+07	8.20058e+07	1.02013e+08
	P4310	---	---	---	---	---	8.803	272.018				289153	2.85665e+06	794060	1.29717e+08	2.61115e+07	1.03479e+08	1.6426e+06	3.66179e+06	2.03689e+07	1.92392e+06	1.92355e+06	852078
	P6604	---	---	---	---	---	4.045	400.342				1.5987e+08	1.36015e+08	1.63562e+08	9.45716e+08	6.34012e+07	5.60104e+08	2.10416e+08	1.21636e+07	1.58412e+07	3.89297e+08	4.48894e+08	4.18304e+07
	P10001	---	---	---	---	---	7.455	1048.03				2.20289e+08	2.52613e+08	9.88684e+07	4.91623e+07	5.56545e+07	3.72972e+07	3.36205e+08	232671974	2.03101e+08	1.69852e+08	7.63902e+07	6.7481e+07
	P7176	---	---	---	---	---	1.01	445.315				5.69642e+07	1.13391e+08	1.18387e+08	1.32196e+08	3.75447e+07	8.60152e+07	1.65649e+07	7.07926e+07	3.0927e+07	1.93911e+08	1.4478e+08	2.30708e+08
	P6094	---	---	---	---	---	6.568	366.902				2.5421e+07	2.2606e+07	8.12861e+07	1.13377e+08	1.21433e+08	6.54608e+07	2.79538e+07	2.19064e+07	7.36282e+06	435882	296865	179194
	P8014	---	---	---	---	---	4.833	526.294				7.21295e+07	9.30982e+07	1.31458e+08	1.15943e+08	8.66461e+07	5.47815e+07	6.89034e+07	5.15705e+07	1.1034e+08	1.28592e+08	9.17814e+07	1.08551e+08
	P8211	---	---	---	---	---	1.063	549.339				4.52858e+07	5.01118e+07	8.54834e+07	2.85839e+07	1.78037e+07	3.08724e+07	1.21218e+07	1.27693e+07	5.69596e+06	1.0288e+08	9.74413e+07	1.25938e+08
	P7519	---	---	---	---	---	4.71	478.293				8.79317e+07	122868691	2.21422e+08	145671215	1.26393e+08	3.63e+07	5.60306e+07	5.88133e+07	1.45618e+07	8.21154e+07	124369274	1.08053e+08
	P9721	---	---	---	---	---	7.606	843.046				4.54643e+07	2.78336e+08	1.26914e+08	1.71234e+08	7.74575e+07	7.96604e+07	8.70563e+07	1.14876e+08	100720608	7.4543e+07	1.66042e+08	1.72031e+08
	P8127	---	---	---	---	---	4.748	538.387				3.55541e+07	7.25913e+07	4.51185e+07	5.01845e+07	4.28205e+07	3.83379e+07	6.66806e+07	9.07975e+07	1.47475e+08	1.19504e+08	8.63563e+07	9.77789e+07
	P8189	---	---	---	---	---	4.374	546.354				1.35065e+08	3.30269e+08	3.27894e+07	2.13587e+07	1.71927e+07	1.57147e+07	2.33246e+08	3.90851e+08	4.58512e+08	3.22784e+07	2.07528e+08	2.53848e+07
	P9514	---	---	---	---	---	1.781	782.572				1.92666e+07	5.2359e+08	4.02006e+08	1.81007e+07	9.02669e+06	1.68441e+08	1.099e+08	1.16899e+07	2.32053e+08	834413210	1.32732e+08	786532067
	P3944	---	---	---	---	---	7.65	254.983				1.89712e+08	8.96051e+07	1.49953e+08	9.20707e+07	1.18237e+08	1.04397e+08	2.09835e+08	1.50432e+08	2.01307e+08	1.8609e+08	5.98352e+07	7.20616e+07
	P9950	---	---	---	---	---	7.497	1007.01				1014904885	6.44048e+08	2.86761e+08	2.26531e+08	3.11038e+08	1.27096e+08	6.8777e+08	6.24471e+08	4.44246e+08	6.34023e+08	3.66134e+08	1.71245e+08
	P6248	---	---	---	---	---	0.942	376.259				1.58081e+08	426497261	3.11141e+08	3.85113e+08	1.4009e+08	1.89473e+08	2.13568e+08	2.23676e+08	2.23396e+08	4.19664e+08	4.77258e+08	5.40447e+08
	P4292	---	---	---	---	---	7.417	271.002				5.65892e+08	1333737877	241349917	2.09046e+08	3.10694e+08	2.07806e+08	3.62976e+08	4.48532e+08	3.49547e+08	5.1842e+08	7.21515e+08	5.86899e+08
	P7010	---	---	---	---	---	6.743	432.87				1.32401e+07	9.02357e+07	24832564	5.51562e+07	5.254e+07	2.62607e+07	2.87248e+07	2.08242e+07	1.56237e+07	2.00264e+08	1.73764e+08	1.89974e+08
	P8161	---	---	---	---	---	4.508	542.321				5.82497e+07	1.94846e+08	2.07545e+08	6.29483e+06	3.67371e+06	4.10297e+07	7.90206e+07	1.96339e+08	1.6359e+08	6.28279e+07	5.8131e+07	9.3302e+06
	P8017	---	---	---	---	---	4.597	526.377				8.9624e+07	1.00821e+08	1.58763e+08	2.97319e+08	2.03039e+08	1.08268e+08	2.06927e+08	2.54069e+08	3.4565e+08	4.59758e+07	2.91874e+08	3.38749e+08
	P3523	---	---	---	---	---	6.745	234.917				4.5288e+08	1649791251	7.27397e+08	1146328297	1083179063	6.31296e+08	793245527	6.79629e+08	6.14071e+08	2862069846	2597556931	2709359157
	P9623	---	---	---	---	---	1.628	810.6				2.93174e+07	9.60095e+07	4.9043e+07	2.0101e+07	1.31206e+07	8.96514e+07	4.38618e+07	1.75752e+07	8.6368e+07	2.68265e+08	7.87527e+08	734815858
	P8206	---	---	---	---	---	4.352	548.371				8.39045e+06	1.49397e+08	1.99445e+06	6.35121e+06	6.71954e+06	2.03017e+06	6.72812e+07	1.21581e+08	5.36024e+07	7.98133e+06	5.26528e+07	1.01195e+07
	P9795	---	---	---	---	---	7.236	884.524				3.39741e+07	2.14269e+07	3.97549e+07	1.21514e+07	2.01545e+07	1.21665e+07	2.66353e+07	6.50742e+07	3.43978e+07	28555.5	387994	85575.9
	P9162	---	---	---	---	---	5.276	719.058				1.57165e+08	1.61905e+08	3.42764e+08	1.24815e+08	1.38751e+08	8.27244e+07	1.2702e+08	1.29575e+08	1.21343e+08	1.67544e+08	2.14198e+06	9.94091e+07
	P9559	---	---	---	---	---	1.211	792.57				4.05062e+07	6.8705e+07	1.28452e+08	8.67807e+07	2.95246e+07	7.87557e+07	4.57523e+07	1.35866e+08	4.99371e+07	8.35618e+07	7.99858e+07	8.36634e+07
	P6940	---	---	---	---	---	3.855	426.357				146088475	177295207	2.23529e+07	1.77669e+08	3.92679e+07	5.89626e+07	2.61682e+08	4.86129e+06	8.62445e+06	3.65388e+08	4.77939e+08	1.83491e+07
	P8105	---	---	---	---	---	6.721	536.011				5.72791e+06	8.71821e+06	9.59758e+06	7.9759e+07	6.51959e+07	7.04385e+07	7.49278e+06	5.63133e+06	1.97465e+06	7.48298e+07	7.06672e+07	6.22783e+07
	P9851	---	---	---	---	---	7.494	925.529				3.03081e+08	1.5552e+08	1.66276e+08	5.42554e+07	4.19715e+07	2.93772e+07	1.13743e+08	1.97329e+08	1.36304e+08	7.57272e+07	1.79936e+08	4.8959e+07
	P9402	---	---	---	---	---	2.584	758.57				2.75719e+07	2.34146e+08	121028379	5.65104e+07	5.86926e+07	1.18819e+08	4.12603e+07	1.33192e+07	1.34811e+08	4356536112	2413352105	2484549378
	P7011	---	---	---	---	---	7.091	432.87				3.49474e+07	4.90516e+07	3.82762e+07	5.61091e+07	4.76062e+07	3.68453e+07	4.13174e+07	4.96551e+07	1.52293e+07	9.53508e+07	7.98533e+07	9.99799e+07
	P8336	---	---	---	---	---	4.439	569.344				9.62447e+07	1.83908e+08	1.07211e+08	6.58381e+07	4.6287e+07	5.57844e+07	1.27884e+08	1.81135e+07	1.34291e+07	1.25531e+08	9.86893e+07	9.94091e+07
	P7644	---	---	---	---	---	7.233	490.962				1.36513e+08	2.62126e+08	2.35206e+08	9.26884e+07	8.54796e+07	6.25943e+07	381305018	1.90645e+08	3.81998e+08	638759	2.25371e+06	647259
	P9606	---	---	---	---	---	1.735	806.572				3.03511e+06	6.78814e+07	2.56623e+07	6149888	5.81477e+06	3.96923e+07	9.51186e+06	2.67825e+06	5.55952e+07	643117989	1.26736e+08	2.83494e+08
	P7764	---	---	---	---	---	4.85	502.292				8.73909e+07	1.23095e+08	1.44532e+08	8.72716e+07	6.91794e+07	3.1755e+07	6.41248e+07	4.49691e+07	8.5488e+07	1.23481e+08	9.0179e+07	9.86541e+07
	P8732	---	---	---	---	---	7.224	638.011				8.1122e+07	3.31468e+07	7.00248e+07	1.29823e+07	4.85258e+07	2.8359e+07	2.67546e+07	4.32128e+07	3.26508e+07	31263.3	727774	162946
	P8921	---	---	---	---	---	4.279	678.47				3.06068e+07	1.02551e+07	1.24437e+08	6.36806e+07	3.30672e+07	4.26023e+07	6.60843e+07	5.34553e+07	1.9778e+07	9.91945e+07	1.11815e+08	1.20634e+08
	P8378	---	---	---	---	---	7.512	574.046				6.26438e+07	2.99122e+07	5.73696e+07	6.21943e+07	6.36839e+07	1.32692e+08	7.06238e+07	1.07154e+08	1.90269e+08	3.93851e+07	1.7525e+07	2.85467e+07
	P7954	---	---	---	---	---	4.85	519.327				2.71572e+07	5.3873e+07	5.44078e+07	2.41313e+07	3.51553e+07	2.66081e+07	3.03018e+07	5.58492e+07	3.72085e+07	4.43398e+07	3.52188e+07	3.87011e+07
	P7829	---	---	---	---	---	4.637	508.339				3.26713e+07	1.29319e+08	7.96499e+07	2.05912e+07	4.22114e+07	4.25746e+07	2.99037e+07	7.33513e+07	1.06326e+07	3.82822e+07	6.05874e+07	6.62641e+07
	P9857	---	---	---	---	---	7.38	927.027				1.51143e+08	5.00289e+07	1.49521e+08	2.24009e+07	9.58854e+07	4.48671e+07	4.72396e+07	1.23258e+08	1.24073e+08	2.37734e+07	3.07597e+07	2.64678e+07
	P2730	---	---	---	---	---	3.353	202.119				3.35123e+07	1.5763e+07	1.00374e+08	5.02979e+08	4.59943e+08	294634938	6.80029e+06	3.53797e+06	2.55364e+06	1.7759e+08	1.58682e+08	1.61479e+08
	P9699	---	---	---	---	---	7.309	832.064				1.0162e+07	7.46983e+06	1.38471e+07	5.67436e+07	3.19126e+07	1.17118e+08	1.11284e+07	4.66748e+07	3.58086e+07	3.52992e+07	3.64944e+07	3.34758e+07
	P6973	---	---	---	---	---	4.492	428.375				2.52783e+07	2.01601e+07	3.83772e+07	9.19889e+07	5.09271e+07	4.9276e+07	3.52759e+07	2.89073e+07	9.43865e+07	9.25809e+07	9.15512e+07	9.42016e+07
	P8190	---	---	---	---	---	4.494	546.355				1.39318e+08	3.34903e+08	2.2473e+08	1.05171e+08	1.71277e+08	1.0648e+08	2.34675e+08	2.2483e+07	1.93332e+07	229491729	1.93805e+08	2.19446e+08
	P4251	---	---	---	---	---	10.336	268.999				5.0804e+06	1.26238e+06	301297	681663	1.56843e+06	2.2322e+06	1.46402e+06	3.63652e+06	6.34679e+06	2.36211e+06	2.41475e+06	1.35788e+06
	P7966	---	---	---	---	---	2.345	520.333				3.25179e+08	1.88145e+08	3.96904e+08	6.36687e+08	8.11001e+08	1.28368e+08	325501473	3.0365e+08	2.22622e+08	3.45384e+08	3.28486e+08	3.21159e+08
	P4240	---	---	---	---	---	0.171	268.998				2.63475e+08	1.13887e+08	5.12737e+07	2.59645e+07	2.41615e+07	2.50336e+07	1.35093e+07	3.56814e+06	1.99962e+07	9.33416e+08	4.10617e+08	3.59516e+08
	P9861	---	---	---	---	---	7.709	929.071				8.75845e+07	4.6906e+07	8.38978e+07	5.49483e+07	6.56535e+07	4.36464e+07	9.06903e+07	7.91298e+07	1.12385e+08	2.24802e+07	1.73546e+07	2.18332e+07
	P9132	---	---	---	---	---	5.084	715.078				190166652	3.02779e+08	3.36815e+08	2.40415e+08	1.31548e+08	1.9322e+08	8.9268e+07	1.97374e+08	2.19568e+08	7.91584e+07	2.73395e+08	2.39637e+08
	P10109	---	---	---	---	---	7.442	1130.03				1.80711e+08	1.3983e+08	5.576e+07	2.61547e+07	6.83514e+07	25462491	182255811	1.51616e+08	1.69002e+08	1.05508e+08	3.67275e+07	3.46586e+07
	P9081	---	---	---	---	---	4.663	709.072				1.27475e+08	1.64547e+08	1.60193e+08	1.17128e+08	1.25476e+08	1.21828e+08	2.67037e+08	1.5996e+08	3.545e+08	1.11294e+08	151696154	1.84913e+08
	P8929	---	---	---	---	---	7.469	678.986				2.41602e+08	1.54263e+08	5.84517e+07	5.82689e+07	3.19747e+07	1.70344e+07	2.19837e+08	7.6502e+07	8.09456e+07	1.53098e+08	1.01626e+08	8.59118e+07
	P6960	---	---	---	---	---	1.23	427.314				1.82711e+07	3.0641e+07	7.04177e+07	4.53007e+07	1.34035e+07	4.42977e+07	2.96446e+07	8.73104e+07	2.89696e+07	6.18972e+07	4.66478e+07	4.94358e+07
	P9158	---	---	---	---	---	5.005	719.057				7.19649e+07	1.74996e+08	5.83501e+07	1.43076e+08	8.92164e+07	1.30826e+08	1.23933e+08	1.45328e+08	1.45954e+08	7.68121e+07	1.03119e+08	149916557
	P9396	---	---	---	---	---	3.647	758.565				1.26796e+08	1.10391e+08	9.04931e+07	5.49773e+07	140981233	7.08755e+07	1.71568e+08	205946633	8.34032e+07	1.8998e+08	2.45294e+08	1.37049e+08
	P10137	---	---	---	---	---	7.23	1171.03				6.507e+07	2.61983e+07	8.24736e+07	3.23433e+07	4.27507e+07	2.03655e+07	3.92992e+07	7.86797e+07	7.70677e+07	200207	1.04671e+06	148385
	P9716	---	---	---	---	---	7.382	840.117				2.32303e+06	2.07446e+06	2.13397e+06	7.72484e+07	7.18223e+07	1.0547e+08	839295	2.78435e+06	686788	3.67215e+07	3.36855e+07	2.99115e+07
	P7654	---	---	---	---	---	7.526	492.042				6.66934e+07	3.77158e+07	5.76115e+07	7.6309e+07	6.09385e+07	8.89036e+07	7.39072e+07	1.10473e+08	1.9534e+08	3.65538e+07	2.04012e+07	35181429
	P9957	---	---	---	---	---	7.601	1009.03				2.29301e+08	9.29463e+07	1.75927e+08	7.33955e+07	5.89116e+07	6.8218e+07	6.42154e+07	7.41507e+07	7.95149e+07	5.23078e+07	7.93309e+07	6.91506e+07
	P864	---	---	---	---	---	6.163	130.098				6.93458e+07	5.52921e+07	7.48604e+07	1.98558e+07	2.83438e+07	4.0108e+07	8.73037e+07	1.42202e+08	1.50655e+08	3.96834e+07	3.47884e+07	3.82602e+07
	P7373	---	---	---	---	---	7.223	463.016				154854242	9.54508e+07	1.35038e+08	5.29393e+07	4.50801e+07	6.48987e+07	1.05009e+08	1.24789e+08	1.35716e+08	660401	2.50815e+06	901257
	P9486	---	---	---	---	---	7.578	776.026				1.10193e+08	1.35824e+08	1.3986e+08	6.88079e+07	1.03818e+08	6.22319e+07	1.23857e+08	1.71853e+08	1.34216e+08	7.45938e+07	7.51621e+07	6.75728e+07
	P8564	---	---	---	---	---	1.355	608.386				7.26977e+07	2.65383e+07	1.01541e+08	1.24269e+08	1.51463e+08	2.58e+07	3.54879e+07	4.74051e+07	2.38048e+07	5.94103e+07	5.6398e+07	58290291
	P6164	---	---	---	---	---	4.637	370.295				3.94537e+07	6.47268e+07	1.0598e+08	6.86592e+08	351264495	1.24105e+08	5.23496e+07	5.16984e+07	8.10187e+07	2.02449e+08	1.82527e+08	196053496
	P8069	---	---	---	---	---	6.779	530.846				634143	6.78805e+07	1.86638e+07	4.16947e+07	4.07471e+07	1.61768e+07	1.79573e+07	1.63165e+07	9.56321e+06	1.49591e+08	1.30421e+08	1.43266e+08
	P9272	---	---	---	---	---	7.239	736.973				6.31422e+07	1.29455e+08	9.26226e+07	3.65307e+07	3.28706e+07	2.78941e+07	1.93374e+08	8.00203e+07	1.2281e+08	347843	1.683e+06	480062
	P8121	---	---	---	---	---	1.26	537.379				2.54959e+07	3.64503e+07	3.99618e+07	3.69914e+07	1.44787e+07	2.9332e+07	2.31697e+07	9.16743e+07	2.29669e+07	3.60336e+07	3.83819e+07	3.18118e+07
	P9616	---	---	---	---	---	1.652	808.586				1.17483e+07	322005536	5.12398e+07	1.30892e+07	3.22921e+06	1.11663e+08	1.85048e+07	9.55408e+06	2.73894e+08	1.26365e+08	8.58447e+07	2.26464e+08
	P9722	---	---	---	---	---	7.255	843.047				3.49738e+07	2.69197e+07	3.84467e+07	1.72458e+07	2.17733e+07	1.91665e+07	3.05639e+07	6.62198e+07	3.9209e+07	416923	1.50128e+06	597594
	P8010	---	---	---	---	---	7.734	526.102				8.17151e+07	7.92809e+07	4.19469e+07	3.16445e+07	2.81121e+07	4.60275e+07	7.97267e+07	8.63447e+07	5.99671e+07	4.43069e+07	4.0559e+07	4.24968e+07
	P6190	---	---	---	---	---	4.636	372.311				2.53905e+07	4.4299e+07	4.75577e+07	2.97129e+08	1.79924e+08	1.73113e+08	3.98553e+07	2.15871e+07	5.75839e+07	1.16229e+08	1.12154e+08	130201231
	P6983	---	---	---	---	---	0.91	430.245				5.63356e+07	1.77041e+08	1.18891e+08	9.3205e+07	6.14428e+07	6.55028e+07	7.59394e+07	8.52529e+07	8.2376e+07	1.31159e+08	1.54414e+08	171776041
	P9466	---	---	---	---	---	4.033	772.583				2.42249e+07	9.74151e+07	1.06125e+08	4.13218e+07	3.32336e+07	5.47774e+07	5.39302e+07	1.19111e+08	6.15365e+07	1.14612e+08	1.14816e+08	1.35122e+08
	P9898	---	---	---	---	---	7.242	966.028				5.81372e+07	4.10323e+07	6.43539e+07	3.33308e+07	4.17869e+07	2.32761e+07	4.47923e+07	9.58392e+07	6.04762e+07	187332	1.82621e+06	512558
	P7595	---	---	---	---	---	6.756	485.915				1.75701e+07	9.59285e+07	2.74068e+07	2.98452e+07	3.9527e+07	2.2585e+07	3.86386e+07	3.66581e+07	2.06264e+07	1.19431e+08	1.0965e+08	1.09043e+08
	P1410	---	---	---	---	---	6.354	155.974				7.95907e+07	1.09877e+08	4.47339e+07	4.55114e+07	1.59393e+07	2.35535e+06	2.35591e+06	2.18275e+07	3.49208e+07	8.06291e+07	2.51952e+08	1.35945e+08
	P5882	---	---	---	---	---	0.991	353.246				8.66514e+07	8.01547e+07	2.91903e+07	1.25047e+07	8.58252e+06	2.28241e+07	4.6911e+07	1.18183e+07	3.81929e+07	2.39056e+07	2.4601e+07	2.38474e+07
	P5870	---	---	---	---	---	7.642	353.006				1.8065e+08	1.28976e+08	2.81259e+08	2.48283e+08	1.95474e+08	2.43243e+08	2.25696e+08	2.98501e+08	2.83096e+08	2.56433e+08	2.26468e+08	106440204
	P2285	---	---	---	---	---	10.336	186.995				6.17863e+06	2.12757e+06	2.31887e+06	1.38711e+06	3.69834e+06	3.81386e+06	3.74515e+06	3.45624e+06	7.91664e+06	835148	1.24724e+06	1.29494e+06
	P8812	---	---	---	---	---	7.23	654.968				7.5741e+07	1.85954e+08	1.04852e+08	4.21096e+07	7.87585e+07	3.13228e+07	221465653	9.1206e+07	1.13298e+08	244463	894159	146642
	P8305	---	---	---	---	---	2.468	564.361				173661407	7.75992e+07	236645298	3.1787e+08	3.80636e+08	6.22935e+07	1.11949e+08	1.19871e+08	7.76009e+07	1.72739e+08	1.64869e+08	155882236
	P6671	---	---	---	---	---	0.954	406.262				1.07516e+08	3.27338e+07	4.55693e+07	2.00696e+08	1.41387e+08	4.11408e+07	1.24108e+08	8.59154e+07	4.10438e+07	1.0146e+08	9.82666e+07	1.02456e+08
	P7871	---	---	---	---	---	3.475	511.179				1018186137	1.62806e+08	1.31219e+08	1.60932e+08	6.81059e+07	7.43965e+07	6.41561e+08	1.7186e+08	2.30434e+08	4.93348e+07	2.93637e+08	9.51833e+07
	P7494	---	---	---	---	---	5.826	474.292				2.09301e+07	1.02755e+07	1.1923e+07	1.87514e+08	1.8533e+08	5.15427e+06	1.83164e+07	2.41165e+07	5.38801e+06	4.19245e+07	4.10953e+07	43488267
	P7854	---	---	---	---	---	4.413	510.356				1.90229e+07	2.4753e+07	1.61187e+07	1.5351e+07	8.45234e+06	1.65339e+07	3.18619e+07	2.04764e+08	3.37842e+08	2.8727e+07	3.00538e+07	1.17256e+07
	P9050	---	---	---	---	---	4.025	703.576				2.28872e+07	5.1547e+07	3.12021e+08	9.91691e+07	1.9628e+08	3.38829e+07	5.03633e+07	1.72556e+07	8.09631e+07	2.66484e+07	7.66277e+07	7.12759e+08
	P7256	---	---	---	---	---	6.567	451.964				9.85798e+06	8.11211e+06	4.19786e+07	9.94425e+07	8.38783e+07	4.23415e+07	1.18816e+07	6.25599e+06	1.40896e+06	813060	555701	4301.25
	P8923	---	---	---	---	---	1.299	678.471				2.89642e+07	8.1304e+06	1.16062e+08	4.78406e+07	3.42732e+07	3.54991e+07	3.65784e+07	3.52892e+07	1.11873e+07	5.62959e+07	6.14311e+07	8.51142e+07
	P6052	---	---	---	---	---	6.568	364.904				9.41304e+07	8.64121e+07	2.9794e+08	427022819	4.37799e+08	2.42625e+08	1.04998e+08	8.7256e+07	2.58395e+07	1.66865e+06	1.08218e+06	109897
	P1953	---	---	---	---	---	6.833	176.009				7.19458e+07	3.55518e+08	2.2065e+08	2.54598e+07	8.98115e+07	7.91401e+07	1.48881e+08	4.98028e+08	3.83974e+08	1.02635e+07	1.39703e+07	1.38114e+07
	P7649	---	---	---	---	---	6.256	491.305				8.1339e+07	8.92028e+07	7.33882e+07	4.39474e+07	8.18782e+07	39572245	4.86399e+07	5.07542e+07	2.31779e+07	8.52072e+07	7.18513e+07	8.29505e+07
	P6189	---	---	---	---	---	4.307	372.31				3.02321e+07	3.2968e+07	6.36902e+07	4.42633e+08	263981979	2.28513e+08	4.24108e+07	1.51854e+07	6.07116e+06	1.31444e+08	1.31761e+08	1.38599e+08
	P4233	---	---	---	---	---	3.386	268.998				5.69422e+07	4.29653e+07	1.05326e+07	7.34282e+06	2.5872e+07	6.55294e+06	959164	2.91083e+07	1.71695e+07	262337438	1.94809e+08	1.56878e+08
	P7522	---	---	---	---	---	4.605	478.293				8.84056e+07	1.22588e+08	1.66584e+07	1.30796e+07	1.05848e+07	3.58629e+06	3.62077e+07	6.80753e+07	6.53576e+07	4.68275e+06	1.64694e+07	7.84152e+06
	P8052	---	---	---	---	---	6.696	528.848				2.076e+07	1.56447e+08	4.22935e+07	9.13134e+07	9.40051e+07	3.7002e+07	4.44746e+07	3.49233e+07	2.09137e+07	3.49113e+08	3.05678e+08	3.2633e+08
	P8930	---	---	---	---	---	7.604	678.986				4.11024e+07	8.10433e+07	1.01179e+08	4.86161e+07	6.43667e+07	4.84551e+07	3.98306e+07	6.97483e+07	8.75179e+07	3.87061e+07	6.43403e+07	7.36391e+07
	P6580	---	---	---	---	---	7.117	398.925				4.29331e+07	1.08424e+08	7.78329e+07	4.16819e+07	5.89749e+07	4.89545e+07	4.47837e+07	8.60592e+07	7.17743e+07	1.08356e+07	5.2545e+07	6.0791e+07
	P9985	---	---	---	---	---	7.307	1036.06				1.28624e+08	1.64517e+08	1.11218e+08	7.78294e+07	1.2451e+08	9.50191e+07	1.25312e+08	1.50121e+08	1.01254e+08	7.33484e+07	7.29991e+07	7.48602e+07
	P4902	---	---	---	---	---	7.22	299.009				3.10102e+08	2.57545e+08	6.12394e+08	1.47507e+08	2.62162e+08	1.60444e+08	3.55947e+08	3.39612e+08	4.48895e+08	3.06123e+06	1.16957e+07	345359891
	P9539	---	---	---	---	---	3.644	786.599				7.01632e+07	1.39275e+08	123159824	9.21484e+07	3.07844e+08	1.03213e+08	2.04414e+08	325809890	1.74007e+08	6.73383e+08	2.32075e+08	2.14733e+08
	P9079	---	---	---	---	---	0.852	708.513				2.58193e+07	1.03794e+08	1.0315e+08	9.38358e+07	2.49764e+07	4.98333e+07	3.96242e+07	5.33349e+07	9.7542e+07	1.18897e+08	117207752	1.35611e+08
	P1130	---	---	---	---	---	1.475	142.869				1.34387e+08	1.26132e+08	1.06569e+08	3.11436e+07	5.79442e+07	2.14786e+07	8.73184e+06	1.88788e+07	8.63134e+06	6.79997e+07	114753719	7.29394e+07
	P6073	---	---	---	---	---	0.992	365.246				5.36079e+07	4.88759e+07	5.61733e+07	5.61409e+06	3.42848e+07	3.74754e+07	5.80675e+07	4.57869e+07	2.19632e+07	5.25966e+07	5.44921e+07	4.88519e+07
	P7749	---	---	---	---	---	7.629	500.992				2.67992e+07	5.73678e+07	5.00796e+07	1.71528e+07	3.98111e+07	3.56593e+07	2.72825e+07	2.91193e+07	6.7392e+07	4.6992e+07	6.87694e+07	9.20375e+07
	P9143	---	---	---	---	---	4.481	717.059				8.85458e+07	3.45436e+08	3.4035e+08	8.45314e+06	1.01382e+07	6.91288e+06	2.2912e+08	1.53363e+08	1.4541e+08	231309971	4.63361e+07	2.44785e+08
	P10004	---	---	---	---	---	7.255	1048.53				4.17032e+07	2.01071e+07	4.62931e+07	1.16466e+07	1.6283e+07	9.46393e+06	2.70324e+07	5.25661e+07	4.0049e+07	38081.9	522514	148336
	P10112	---	---	---	---	---	7.38	1130.54				9.86811e+07	9.33982e+07	7.28033e+07	1.07604e+07	3.21837e+07	1.57229e+07	107353385	9.27314e+07	7.60479e+07	4.87368e+07	1.67219e+07	1.60815e+07
	P8692	---	---	---	---	---	6.767	628.822				447895	4.10665e+07	1.02737e+07	2.13414e+07	2.32347e+07	5.29166e+06	9.50476e+06	692756	5.12948e+06	9.42227e+07	8.08403e+07	8.9999e+07
	P3940	---	---	---	---	---	7.227	254.982				1.85313e+08	1.8493e+08	2.59771e+08	1.2508e+08	1.42933e+08	1.15023e+08	1.87284e+08	1.93166e+08	2.2893e+08	2.1573e+06	9.24167e+06	3.09481e+06
	P8219	---	---	---	---	---	4.741	550.388				2.80643e+07	1.10709e+08	3.28814e+07	3.71829e+07	3.66609e+07	1.9087e+07	4.64712e+07	8.38105e+07	4.39559e+07	9.00576e+07	6.51285e+07	7.01649e+07
	P7322	---	---	---	---	---	5.605	456.332				7.21114e+07	3.09329e+07	2.16227e+08	4.67414e+07	4.88234e+07	2.76372e+07	2.37391e+07	7.7629e+07	2.81925e+07	6.57788e+07	6.06171e+07	6.93598e+07
	P9937	---	---	---	---	---	4.839	991.673				2.42199e+07	3.32012e+07	2.23996e+07	4.34385e+07	3.3794e+07	3.19903e+07	2.27451e+07	4.55469e+07	4.67681e+07	5.20461e+07	4.76263e+07	4.96399e+07
	P9546	---	---	---	---	---	3.658	788.612				2.30406e+07	5.29086e+07	2.95188e+07	2.62237e+07	1.15722e+08	3.05691e+07	2.05478e+08	9.57224e+07	1.12599e+08	1.64596e+08	6.29469e+07	5.65347e+07
	P8015	---	---	---	---	---	4.693	526.294				2.38052e+07	5.02905e+07	1.37026e+08	1.01947e+08	2.8252e+07	1.82236e+07	3.28802e+07	3.13298e+07	6.87613e+07	4.58012e+07	4.64215e+07	3.72678e+07
	P6162	---	---	---	---	---	4.324	370.295				4.46616e+07	5.74796e+07	1.19169e+08	9.11244e+08	4.61926e+08	1.45647e+08	53030230	2.77052e+07	9.53413e+06	1.90717e+08	1.98014e+08	1.9486e+08
	P7889	---	---	---	---	---	7.112	512.875				2.3525e+07	7.67875e+07	5.46777e+07	2.65719e+07	4.47599e+07	3.84914e+07	3.1229e+07	6.63279e+07	2.78994e+07	8.61223e+07	6.7806e+07	8.95347e+07
	P9791	---	---	---	---	---	7.231	884.019				7.08626e+07	4.25926e+07	7.13977e+07	37991591	2.80729e+07	2.69232e+07	5.7465e+07	1.31141e+08	1.01003e+08	157985	668547	146253
	P8936	---	---	---	---	---	7.51	679.515				1.33082e+08	1.71134e+08	153527724	1.5535e+08	6.09119e+07	3.02088e+07	1.55628e+08	7.31572e+07	1.4611e+08	9.59085e+07	7.6933e+07	1.37029e+08
	P9148	---	---	---	---	---	5.19	717.077				8.156e+07	9.31807e+07	1.32748e+08	1.72436e+07	5.40056e+07	4.46804e+07	3.5425e+07	7.91688e+07	8.70284e+07	109527263	5.12025e+07	1.52241e+08
	P9840	---	---	---	---	---	7.314	914.067				7.61758e+06	5.99369e+06	1.15551e+07	3.99661e+07	2.58515e+07	8.43808e+07	1.00226e+07	3.47999e+07	2.59373e+07	2.5445e+07	2.63652e+07	2.45767e+07
	P8739	---	---	---	---	---	7.665	638.512				5.89808e+07	7.62826e+07	2.62261e+07	4.96687e+07	2.86304e+07	4.84175e+07	8.41819e+07	5.24656e+07	5.97784e+07	3.12602e+07	2.22136e+07	7.37853e+06
	P8544	---	---	---	---	---	7.754	605.101				8.25689e+07	5.4721e+07	8.39136e+07	4.35875e+07	5.07629e+07	3.48977e+07	9.7607e+07	6.718e+07	1.18702e+08	4.33605e+07	4.20217e+07	4.10854e+07
	P8287	---	---	---	---	---	1.261	559.394				2.26211e+07	2.22897e+07	3.30279e+07	2.81806e+07	1.28887e+07	2.47494e+07	1.62623e+07	7.55625e+07	1.97575e+07	2.95112e+07	2.59761e+07	2.39505e+07
	P7643	---	---	---	---	---	7.355	490.962				2.3987e+08	2.62528e+08	2.10766e+08	1.164e+08	8.56731e+07	7.37151e+07	3.79878e+08	2.9696e+08	7.69628e+07	5.32862e+07	9.09647e+07	4.48695e+07
	P6972	---	---	---	---	---	3.876	428.375				6.4516e+07	7.41881e+06	1.14192e+07	3.55642e+08	9.88357e+07	1.89121e+08	3.06304e+07	2.6353e+06	4.51793e+06	2.71246e+07	3.12839e+07	3.61039e+07
	P6853	---	---	---	---	---	7.242	418.989				6.8107e+07	1.79056e+08	1.00217e+08	3.52327e+07	5.94876e+07	4.65484e+07	6.65745e+07	7.19621e+07	1.22597e+08	1.24266e+06	5.00914e+06	2.24856e+06
	P8956	---	---	---	---	---	7.716	684.061				5.96952e+07	3.65779e+07	5.76381e+07	3.89127e+07	4.30081e+07	3.11616e+07	6.28545e+07	5.70793e+07	7.35885e+07	2.05949e+07	1.64891e+07	1.79972e+07
	P8136	---	---	---	---	---	6.591	539.022				4.70561e+06	6.21255e+06	3.47319e+07	1.26333e+08	1.10735e+08	5.37721e+07	7.2551e+06	2.1005e+06	1.46195e+06	7.38774e+06	5.76349e+06	3.60051e+06
	P9484	---	---	---	---	---	7.285	775.529				9.49969e+07	1.20738e+08	7.29397e+07	2.0762e+07	4.40707e+07	2.05423e+07	6.47214e+07	102726904	6.54078e+07	2.21707e+07	4.34047e+07	1.94478e+07
	P8065	---	---	---	---	---	0.952	530.348				2.1632e+07	8.46359e+07	1.15987e+07	3.59473e+07	1.56146e+07	4.43532e+07	2.23331e+07	2.07074e+07	1.99296e+07	5.41304e+07	6.95e+07	8.37536e+07
	P9965	---	---	---	---	---	4.833	1015.68				2.58834e+07	5.93287e+07	5.15528e+07	2.96945e+07	2.50828e+07	2.05391e+07	2.28057e+07	4.89823e+07	3.25532e+07	4.54309e+07	4.00112e+07	4.42357e+07
	P7751	---	---	---	---	---	7.273	500.992				8.84767e+07	9.51958e+07	6.73241e+07	27465645	3.28006e+07	3.00358e+07	1.02586e+08	6.4014e+07	8.56311e+07	2.34544e+06	5.46517e+06	3.35523e+06
	P6729	---	---	---	---	---	7.533	410.039				6.76461e+07	3.43759e+07	5.06043e+07	7.38728e+07	5.70544e+07	9.03342e+07	6.64578e+07	8.81601e+07	1.95341e+08	1.64291e+07	1.66254e+07	3.83323e+07
	P1969	---	---	---	---	---	6.35	176.139				3.21452e+08	3.76155e+08	3.13947e+08	122196019	150779410	114069146	3.00391e+08	3.098e+08	3.67157e+08	2.41225e+08	1.84256e+08	2.21239e+08
	P772	---	---	---	---	---	1.461	126.896				1.23392e+08	1.33577e+08	9.42211e+07	2.90617e+07	4.4019e+07	2.50644e+07	6.94997e+06	3.48514e+07	2.01134e+07	1.47103e+08	1.1813e+08	130773957
	P7303	---	---	---	---	---	4.913	454.294				4.32365e+07	8.1006e+07	6.05879e+07	4.38911e+07	3.24639e+07	3.28466e+07	4.52282e+07	7.00944e+07	1.79766e+08	1.01819e+08	7.77817e+07	8.4356e+07
	P9617	---	---	---	---	---	1.87	808.586				1.01711e+07	4.99129e+07	6.1218e+07	5.67756e+06	3.39816e+06	2.03855e+07	2.89746e+07	1.22021e+07	3.33338e+07	319428742	5.51483e+08	2.69102e+08
	P9793	---	---	---	---	---	7.446	884.037				2.79666e+08	6.37807e+07	1.79896e+08	3.07717e+07	8.14257e+07	3.1854e+07	1.87944e+08	1.43884e+08	9.32697e+07	8.11337e+07	4.1863e+07	3.73003e+07
	P6851	---	---	---	---	---	7.607	418.989				6.81886e+07	8.35531e+07	4.84102e+07	6.00965e+07	7.23411e+07	6.7668e+07	7.10727e+07	7.45049e+07	8.10074e+07	5.87997e+07	3.37256e+07	3.59197e+07
	P3942	---	---	---	---	---	7.359	254.982				1.43418e+08	5.31125e+08	39173452	8.07052e+07	1.6708e+08	7.7011e+07	144776436	1.39811e+08	2.27354e+08	306925125	1.76266e+08	4.7587e+08
	P10002	---	---	---	---	---	7.228	1048.03				7.35806e+07	2.85785e+07	7.98197e+07	2.76993e+07	1.89918e+07	2.40894e+07	3.89549e+07	7.36581e+07	6.65181e+07	64760.4	378373	66241.8
	P9960	---	---	---	---	---	7.708	1011.07				6.04664e+07	3.58174e+07	6.2022e+07	3.93653e+07	4.61127e+07	2.93419e+07	6.48709e+07	5.36303e+07	7.93233e+07	1.4389e+07	1.14691e+07	1.52722e+07
	P9161	---	---	---	---	---	5.151	719.058				3.51254e+07	1.74996e+08	6.69405e+07	1.59464e+07	7.80246e+07	6.86367e+07	9.39568e+07	2.59874e+08	1.3909e+08	1.67544e+08	8.49264e+07	9.94091e+07
	P7284	---	---	---	---	---	1.335	453.21				7.2529e+07	1.2023e+07	2.44053e+07	2.58413e+07	1.02731e+08	4.27712e+06	1.09187e+07	2.28781e+07	2.14904e+06	7.43262e+07	5.02694e+07	6.93481e+07
	P9163	---	---	---	---	---	4.625	719.058				4.57359e+07	7.21026e+07	4.93872e+07	5.27173e+07	5.3107e+07	4.86746e+07	1.41774e+08	1.06973e+08	1.41849e+08	4.76073e+07	1.00307e+08	8.0476e+07
	P9586	---	---	---	---	---	1.289	800.615				3.93112e+07	5.58293e+07	3.46434e+07	2.75884e+07	4.19826e+07	1.79931e+07	6.08004e+07	5.41044e+07	3.97799e+07	4.58007e+07	4.59841e+07	4.49144e+07
	P5867	---	---	---	---	---	0.963	352.305				9.14609e+07	326420955	6.39877e+08	4.37042e+08	1.17633e+08	3.57088e+08	2.09775e+08	5.62554e+08	223003087	4.17426e+08	462379130	5.20893e+08
	P8045	---	---	---	---	---	6.56	527.875				1.20488e+07	1.20583e+07	5.61497e+07	8.71307e+07	9.61722e+07	4.46328e+07	1.48426e+07	9.20985e+06	2.15523e+06	64623.9	5194.7	1118.53
	P8128	---	---	---	---	---	4.37	538.387				3.53768e+07	7.90802e+07	2.93583e+07	3.34996e+07	2.60218e+07	1.46872e+07	7.47333e+07	1.00726e+08	1.2874e+08	8.34061e+07	7.23224e+07	9.13445e+06
	P8207	---	---	---	---	---	4.456	548.373				3.81218e+07	1.47974e+08	6.17795e+06	1.56981e+07	1.15682e+07	1.98896e+06	6.61375e+07	1.34772e+07	1.86157e+06	5.94831e+07	5.17635e+07	9.97428e+06
	P9573	---	---	---	---	---	3.933	796.622				5.46265e+06	1.23209e+07	4.84117e+06	8.28321e+06	7.24931e+06	4.30724e+06	1.92708e+07	4.18684e+07	6.52936e+06	2.08691e+07	1.90218e+07	2.1466e+07
	P9728	---	---	---	---	---	7.231	845.024				4.2006e+07	2.79827e+07	3.99259e+07	1.45397e+07	1.90797e+07	2.60185e+07	3.19742e+07	8.75447e+07	4.13779e+07	133762	986550	329580
	P1131	---	---	---	---	---	1.238	142.87				1.06514e+07	1.52321e+07	8.4822e+06	8.98801e+06	8.13356e+06	6.29998e+06	5.19698e+06	3.26901e+06	2.99663e+06	3.90607e+07	3.39048e+07	3.04351e+07
	P770	---	---	---	---	---	1.242	126.895				9.8149e+06	1.26594e+07	8.0629e+06	7.94043e+06	6.11151e+06	6.45038e+06	4.10582e+06	4.7872e+06	2.33942e+06	4.47125e+07	3.48185e+07	3.51092e+07
	P6324	---	---	---	---	---	6.749	381.99				1.14082e+08	3.90384e+07	2.16793e+07	1.36853e+08	7.22853e+07	5.1693e+07	1.43308e+08	4.68111e+07	1.80718e+07	1.01855e+08	9.8315e+07	9.33611e+07
	P4236	---	---	---	---	---	9.838	268.998				1.50113e+06	692827	4.39102e+06	2.99607e+07	371257117	2.24755e+07	1.98059e+06	1.44465e+07	1.35184e+07	2.12074e+06	3.30045e+06	3.10046e+06
	P2318	---	---	---	---	---	1.043	187.227				1.70413e+07	2.55992e+07	3.53895e+07	1.97038e+07	2.33193e+07	1.96119e+07	4.73545e+07	4.88062e+07	3.2628e+07	2.77387e+07	2.51266e+07	2.6207e+07
	P10113	---	---	---	---	---	7.521	1130.54				9.86811e+07	9.36997e+07	1.24668e+08	8.38055e+07	6.42081e+07	1.57229e+07	107353385	9.27314e+07	1.14385e+08	4.87368e+07	1.10384e+08	1.18417e+08
	P7375	---	---	---	---	---	6.735	463.066				2.57094e+06	3.63047e+06	2.30845e+06	5.64394e+07	5.39588e+07	5.51975e+07	2.97475e+06	685850	2.18714e+06	7.33094e+07	7.07335e+07	7.11822e+07
	P6711	---	---	---	---	---	7.39	408.961				2.51453e+08	7.86613e+07	2.66182e+08	1.53738e+08	1.68495e+08	9.23415e+07	80655409	3.86377e+08	1.34744e+08	6.67202e+07	1.77791e+08	1.88737e+08
	P6600	---	---	---	---	---	4.39	400.341				4.88608e+07	4.61504e+07	7.91798e+07	3.08869e+08	1.36269e+08	2.29322e+08	7.58449e+07	6.76952e+07	1.72165e+08	1.58433e+08	1.88723e+08	1.81763e+08
	P8970	---	---	---	---	---	7.747	687.104				6.59477e+07	4.30724e+07	6.74841e+07	3.3995e+07	4.32166e+07	3.06433e+07	7.70398e+07	5.35502e+07	1.01633e+08	3.81766e+07	3.33866e+07	3.35303e+07
	P7831	---	---	---	---	---	4.645	508.377				4.18372e+07	7.05935e+07	4.60631e+07	5.12466e+07	5.06693e+07	3.74553e+07	7.74036e+07	7.4782e+07	3.62185e+07	6.49379e+07	6.95361e+07	7.54663e+07
	P8725	---	---	---	---	---	1.105	637.393				2.77314e+07	2.78095e+07	2.71002e+07	2.94211e+07	1.32181e+07	2.22065e+07	8.03743e+06	1.20638e+07	3.88715e+06	5.59839e+07	7.07521e+07	6.25842e+07
	P5552	---	---	---	---	---	0.986	336.327				1.07139e+07	5.03437e+07	2.6589e+07	1.86653e+07	1.11908e+07	8.74461e+06	2.32377e+07	1.03825e+07	8.75483e+06	6.93363e+07	7.6943e+07	9.10709e+07
	P8706	---	---	---	---	---	4.567	633.398				1.34395e+08	1.93586e+08	1.86388e+08	135655729	1.07262e+08	1.14835e+08	1.56434e+08	2.37986e+08	1.66618e+08	154743338	1.14454e+08	8.72941e+07
	P8937	---	---	---	---	---	7.305	679.516				5.79203e+07	43389354	4.19491e+07	1.26138e+07	2.6076e+07	1.55991e+07	1.55628e+08	8.6814e+07	3.05552e+07	2.88757e+06	5.98886e+06	4.09579e+06
	P7615	---	---	---	---	---	6.758	487.93				1.76517e+07	6.44358e+07	2.51416e+07	3.90571e+07	2.51349e+07	2.49923e+07	3.48556e+07	2.81025e+07	3.13228e+07	6.85245e+07	6.51591e+07	6.19857e+07
	P7001	---	---	---	---	---	1.027	432.239				2.39897e+08	4.63678e+08	4.62963e+08	282220602	1.81222e+08	266398512	3.59494e+08	2.88634e+08	2.85324e+08	6.85517e+08	7.83966e+08	8.62393e+08
	P9572	---	---	---	---	---	1.289	796.586				2.85758e+07	4.07294e+07	4.4257e+07	3.01938e+07	1.73415e+07	3.46747e+07	4.09433e+07	2.81443e+07	5.64975e+07	4.50254e+07	4.26901e+07	4.48256e+07
	P7283	---	---	---	---	---	2.085	453.21				7.73527e+07	5.11737e+07	4.16269e+07	1.5755e+08	8.48427e+07	6.48479e+06	1.8056e+07	6.0615e+07	9.6887e+06	1.47689e+08	172562553	1.83993e+08
	P8221	---	---	---	---	---	4.308	550.388				3.05355e+07	1.28806e+08	2.12332e+06	2.36247e+07	1.54291e+07	6.21913e+06	5.20526e+07	8.85005e+07	5.45642e+07	7.10053e+06	5.59061e+07	4.80398e+06
	P6091	---	---	---	---	---	1.358	366.336				4.88636e+07	3.72234e+07	1.23416e+07	1.85976e+07	1.44099e+07	1.48721e+06	671335	1.68999e+06	2.32913e+06	9.05904e+07	1.52933e+08	1.32946e+08
	P7645	---	---	---	---	---	7.451	490.962				5.63399e+07	5.49935e+07	212338397	1.17792e+08	8.56813e+07	7.40003e+07	5.69557e+07	6.37745e+07	7.0685e+07	4.04808e+07	132558414	1.0528e+08
	P9574	---	---	---	---	---	1.279	796.623				1.9756e+07	2.9787e+07	1.03665e+07	1.5436e+07	1.86477e+07	1.15997e+07	3.24863e+07	3.30309e+07	2.82357e+07	3.13765e+07	2.69181e+07	3.35363e+07
	P9184	---	---	---	---	---	7.702	722.039				5.17913e+07	2.19903e+07	5.47435e+07	2.87354e+07	4.18282e+07	2.62082e+07	5.16531e+07	4.75387e+07	7.63057e+07	9.88233e+06	5.54008e+06	8.12482e+06
	P8817	---	---	---	---	---	7.538	656.046				4.25017e+07	5.06137e+07	5.65129e+07	6.77693e+07	3.98879e+07	9.06864e+07	7.16107e+07	7.27827e+07	1.39027e+08	3.30468e+07	1.48429e+07	2.75559e+07
	P9565	---	---	---	---	---	1.288	794.606				2.40657e+07	4.43553e+07	1.63618e+07	2.69546e+07	2.22969e+07	1.78413e+07	4.20254e+07	3.38929e+07	3.45807e+07	4.54919e+07	4.53613e+07	4.79729e+07
	P8784	---	---	---	---	---	4.323	650.44				5.06724e+07	1.65526e+07	1.37069e+08	8.21363e+07	4.8378e+07	7.0122e+07	5.72128e+07	6.16018e+07	26198276	1.00485e+08	1.2641e+08	1.34402e+08
	P9378	---	---	---	---	---	2.39	756.553				1.346e+06	3.06604e+08	1.77797e+07	939721	626316	9.57271e+06	2.0489e+06	1.27059e+06	5.12005e+06	2.41381e+07	9.61308e+07	5.63757e+07
	P8928	---	---	---	---	---	7.367	678.982				1.39161e+08	9.54864e+07	7.37173e+07	1.03916e+07	2.28131e+07	1.84664e+07	9.3509e+07	3.5586e+07	4.77771e+07	9.50519e+06	5.32125e+07	1.38442e+07
	P2196	---	---	---	---	---	8.065	184.095				1.72283e+07	7.53495e+07	3.79251e+07	690905657	5.06424e+08	7.69355e+08	3.84965e+07	5.19899e+07	3.66412e+07	4.17656e+08	5.90972e+08	4.05083e+08
	P9086	---	---	---	---	---	3.948	709.073				1.17481e+08	1.81897e+08	1.0313e+08	1.16983e+08	123994320	4.4395e+07	2.88993e+08	9.44418e+07	2.52763e+08	1.30968e+08	1.82961e+08	1.61871e+08
	P9704	---	---	---	---	---	3.952	832.583				1.521e+07	1.06364e+08	5.56029e+07	5.04072e+07	2.24251e+07	7.91652e+07	4.97215e+07	8.5844e+07	8.3374e+07	1.04763e+08	1.25063e+08	1.43054e+08
	P9856	---	---	---	---	---	7.234	927.02				5.35565e+07	1.69571e+07	2.54325e+07	1.0006e+07	1.30418e+07	1.52284e+07	1.93773e+07	5.48799e+07	2.57239e+07	100052	439381	86584.2
	P345	---	---	---	---	---	10.084	104.993				1.26046e+07	1.24021e+07	1.51079e+07	9.93694e+06	5.08899e+07	2.02126e+07	3.85143e+07	5.97978e+07	2.98733e+07	2.55259e+07	9.19611e+06	8.56881e+06
	P8786	---	---	---	---	---	1.31	650.441				5.31592e+07	1.46959e+07	1.26054e+08	6.49284e+07	5.64171e+07	7.04832e+07	4.14718e+07	3.92231e+07	1.35544e+07	5.71892e+07	6.83655e+07	1.18577e+08
	P7203	---	---	---	---	---	0.872	447.384				1.04394e+07	4.08042e+07	3.1798e+07	1.80769e+07	1.31038e+07	2.11277e+07	2.61236e+07	3.70752e+07	2.54634e+07	3.97928e+07	4.36701e+07	4.48514e+07
	P818	---	---	---	---	---	9.366	128.954				2.80332e+07	8.12593e+06	1.06291e+07	7.83911e+06	8.52885e+06	4.38427e+07	3.50108e+07	4.72253e+07	2.64339e+07	1.49921e+07	1.74101e+07	1.81491e+07
	P7893	---	---	---	---	---	3.46	513.183				4.5555e+07	6.67735e+06	5.71669e+06	6.16768e+06	3.03962e+06	2.76603e+06	2.92474e+07	7.34805e+06	9.48415e+06	1.41704e+06	1.22084e+07	3.43158e+06
	P7630	---	---	---	---	---	1.034	489.341				5.26176e+07	9.22213e+07	9.32868e+07	7.34606e+07	2.36014e+07	6.40684e+07	1.3476e+07	4.60274e+07	26321549	1.08056e+08	115780112	1.59016e+08
	P2193	---	---	---	---	---	10.224	184.095				3.87157e+06	2.12308e+06	1.63176e+06	483347	2.20644e+06	4.86797e+06	2.01632e+06	2.18182e+06	1.32599e+06	1.23234e+06	2.47663e+06	1.3584e+06
	P6776	---	---	---	---	---	0.968	414.215				5.27746e+07	1.45359e+08	2.54633e+07	5.13995e+07	2.5483e+07	1.76509e+07	1.00403e+07	5.03544e+06	1.05508e+07	1.63085e+08	1.38544e+08	1.8696e+08
	P7706	---	---	---	---	---	7.109	496.902				1.23618e+07	5.05444e+07	3.30669e+07	1.46287e+07	2.22712e+07	1.92296e+07	1.5678e+07	3.70537e+07	2.70198e+07	3.02857e+07	2.51566e+07	3.05278e+07
	P6570	---	---	---	---	---	0.989	398.306				3.30681e+07	3.21145e+07	1.03609e+07	4.4257e+06	2.84382e+06	6.09774e+06	1.6091e+07	3.69966e+06	1.56067e+07	7.93333e+06	8.83203e+06	8.07796e+06
	P8708	---	---	---	---	---	6.709	633.988				464293	2.45759e+06	3.00522e+06	4.19408e+07	3.36e+07	3.37438e+07	2.66216e+06	1.17841e+06	307733	3.77097e+07	3.75007e+07	3.2612e+07
	P9174	---	---	---	---	---	7.374	721.019				5.35353e+07	8.65892e+07	5.74798e+07	2.10035e+07	1.26308e+07	1.5867e+07	5.41501e+07	9.08542e+07	9.99068e+07	7.98031e+06	9.91514e+06	1.07128e+07
	P9524	---	---	---	---	---	1.641	784.584				127952182	1.03969e+08	2.54272e+08	2.69936e+07	1.78393e+07	5.23372e+07	1.92159e+08	2.38392e+07	7.75347e+07	9.57601e+07	1.27209e+08	2.39273e+08
	P5558	---	---	---	---	---	7.237	336.986				9.15904e+07	1.83622e+08	8.67962e+07	4.86457e+07	6.57761e+07	4.22735e+07	6.95629e+07	9.11043e+07	111449064	623735	3.06936e+06	1.01015e+06
	P7192	---	---	---	---	---	6.583	446.984				3.41997e+07	121068	59246	6.45179e+07	1.40529e+07	7.36098e+07	2.6815e+07	1.10581e+06	75553	2.0355e+06	981520	1.4179e+06
	P9551	---	---	---	---	---	1.932	789.617				6.38381e+06	3.39379e+08	8.84664e+07	2.57988e+06	8.37175e+06	9.17e+07	5.54517e+07	8.45854e+06	160132429	1.68042e+08	123099679	9.79014e+07
	P771	---	---	---	---	---	1.532	126.896				1.23392e+08	1.33577e+08	9.42211e+07	2.07512e+07	4.4019e+07	4.0041e+07	1.0374e+07	3.48514e+07	1.1815e+07	8.60478e+07	1.1813e+08	130773957
	P7048	---	---	---	---	---	0.868	435.347				3.20253e+06	4.9183e+06	4.25351e+07	1.19991e+07	127989	7.34121e+06	5.79531e+06	217279	25007.4	1.28297e+07	1.47137e+07	1.48792e+07
	P7655	---	---	---	---	---	7.702	492.042				5.54854e+07	5.58625e+07	4.81132e+07	4.40791e+07	3.75895e+07	5.54728e+07	5.14957e+07	8.32201e+07	1.40172e+08	6.28782e+07	9.95993e+07	6.30174e+07
	P6099	---	---	---	---	---	7.451	366.976				12636097	1.54856e+07	1.09878e+07	4.64543e+07	1.9485e+07	1.05703e+07	6.15736e+06	1.68975e+07	1.312e+07	2.1597e+07	1.82498e+07	1.97987e+07
	P9164	---	---	---	---	---	4.327	719.058				8.4238e+07	1.53135e+08	2.82182e+07	4.39549e+07	5.24418e+07	5.66362e+07	5.69749e+07	8.38768e+07	6.89932e+07	2.83456e+07	5.77812e+07	2.37507e+07
	P9159	---	---	---	---	---	3.856	719.057				7.32368e+07	104255495	5.61714e+07	3.14782e+07	3.73366e+07	3.79386e+07	1.29106e+08	5.34533e+07	5.70878e+07	1.75728e+07	7.79093e+07	6.62582e+07
	P4470	---	---	---	---	---	9.047	279.686				7.53712e+07	2.11699e+07	1.12298e+08	1.25214e+08	6.19122e+07	6.72748e+07	2.98223e+07	4.69308e+07	2.64745e+07	6.50093e+07	7.36374e+07	6.528e+07
	P8409	---	---	---	---	---	1.262	581.405				1.83687e+07	1.54259e+07	2.7816e+07	2.29933e+07	8.2425e+06	1.75037e+07	1.28309e+07	6.10921e+07	1.47399e+07	1.87141e+07	1.6059e+07	1.71476e+07
	P7034	---	---	---	---	---	0.917	434.294				2.8182e+07	7.59667e+06	9.9172e+06	4.18991e+07	2.92798e+07	9.05186e+06	2.8974e+07	1.19433e+07	6.25711e+06	2.64127e+07	2.85376e+07	2.76552e+07
	P7763	---	---	---	---	---	4.645	502.292				7.31666e+07	1.03873e+08	139554061	9.1849e+07	3.91841e+07	2.62111e+07	3.98077e+07	2.45313e+07	4.02307e+07	4.56717e+07	4.32937e+07	8.41138e+07
	P7553	---	---	---	---	---	1.333	481.263				4.03269e+07	2.12595e+07	5.03629e+07	3.94788e+07	1.2686e+08	1.21373e+07	3.01519e+07	52197711	2.81994e+07	4.53478e+07	3.91001e+07	7.36278e+07
	P8162	---	---	---	---	---	4.603	542.322				5.80202e+07	1.94533e+08	3.18115e+08	4.26374e+07	6.07311e+07	4.10297e+07	2.24619e+07	1.05608e+08	1.08262e+07	6.28279e+07	5.81089e+07	102654476
	P6852	---	---	---	---	---	7.416	418.989				1.25271e+08	122505006	1.13333e+08	4.57464e+07	3.39933e+07	2.68623e+07	8.16538e+07	1.38795e+08	6.20775e+07	1.29573e+08	1.87813e+08	1.82107e+08
	P6572	---	---	---	---	---	4.089	398.326				2.93088e+07	5.36073e+07	6.1267e+07	5.70342e+08	3.57569e+08	1.4841e+08	4.26835e+07	6.57383e+06	7.96445e+06	1.31093e+08	1.92229e+08	5.32446e+07
	P5556	---	---	---	---	---	7.393	336.986				5.10749e+07	4.83351e+07	7.13326e+07	1.40556e+07	4.70502e+07	4.55405e+07	7.43079e+07	6.92409e+07	8.91051e+07	7.45055e+07	1.31106e+08	6.85719e+07
	P9545	---	---	---	---	---	1.637	788.611				125001081	7.70805e+07	6.08379e+07	1.7311e+07	7.12692e+07	3.96609e+07	2.91101e+08	1.84245e+07	7.03453e+07	2.0907e+08	6.75012e+07	1.67352e+08
	P9631	---	---	---	---	---	1.863	812.613				9.08407e+06	3.12171e+07	6.61662e+06	9.51692e+06	5.38681e+06	5.11219e+06	2.04497e+07	6.29267e+06	1.11621e+07	1.10183e+08	3.35367e+08	1.44002e+08
	P9280	---	---	---	---	---	7.544	738.051				3.59323e+07	3.81062e+07	4.5255e+07	5.54416e+07	5.11645e+07	7.22957e+07	3.97876e+07	5.86408e+07	1.61631e+08	1.86606e+07	1.82729e+07	3.79861e+07
	P8420	---	---	---	---	---	6.756	583.889				7.76195e+06	6.13649e+07	1.23082e+07	1.83031e+07	2.51289e+07	1.42417e+07	2.01253e+07	1.59735e+07	8.00377e+06	9.62532e+07	8.31844e+07	8.72214e+07
	P2181	---	---	---	---	---	1.01	184.061				6.05739e+07	7.0503e+07	8.66495e+07	3.22658e+08	382966856	1025627111	7.07242e+07	2.21495e+07	5.36749e+07	3.05999e+08	2.8351e+08	2.74404e+08
	P9451	---	---	---	---	---	1.285	768.591				2.65095e+07	4.35466e+07	1.73e+07	2.75789e+07	2.19027e+07	1.84025e+07	4.43389e+07	3.76025e+07	2.95362e+07	3.68289e+07	3.76689e+07	4.34431e+07
	P8376	---	---	---	---	---	7.572	574.043				5.9754e+07	3.027e+07	5.60111e+07	5.9263e+07	6.09172e+07	1.29638e+08	6.79868e+07	1.02266e+08	2.69813e+08	3.74551e+07	7.71312e+07	3.32971e+07
	P6730	---	---	---	---	---	7.716	410.039				7.95652e+07	7.78875e+07	7.2557e+07	5.08555e+07	4.09942e+07	7.26182e+07	7.70418e+07	1.19079e+08	1.85387e+08	114504607	1.09675e+08	7.73587e+07
	P8129	---	---	---	---	---	4.461	538.387				3.53768e+07	7.90802e+07	2.93835e+07	3.35329e+07	2.60218e+07	1.46872e+07	1.29243e+07	4.65174e+06	4.78347e+06	8.33964e+07	7.23095e+07	6.31604e+07
	P519	---	---	---	---	---	4.512	114.223				2.30554e+07	2.01403e+07	33419084	3.50147e+07	5.70156e+07	5.10424e+07	3.79681e+07	4.72091e+07	3.005e+07	4.54438e+07	1.13578e+07	4.75377e+07
	P7206	---	---	---	---	---	7.682	448.016				1.02185e+08	1.77205e+08	123020084	3.84829e+07	5.16099e+07	3.85383e+07	6.92973e+07	1.9009e+08	7.06633e+07	1.19384e+08	1.74256e+08	1.71318e+08
	P9814	---	---	---	---	---	7.283	898.534				6.98636e+07	8.54202e+07	3.88052e+07	2.398e+07	2.31244e+07	1.14075e+07	6.8249e+07	8.50488e+07	7.67954e+07	3.51823e+07	1.46749e+07	1.82454e+07
	P2790	---	---	---	---	---	6.986	204.123				1.22701e+07	9.75384e+06	1.16046e+07	4.19669e+08	4.18801e+08	1.8266e+08	3.24256e+07	7.36533e+06	7.73918e+06	9.23529e+07	1.39399e+08	1.07229e+08
	P6927	---	---	---	---	---	1.118	425.304				3.49252e+07	1.59583e+07	1.04525e+08	3.20486e+07	2.83813e+07	7.16815e+07	3.06153e+07	3.70305e+07	4.80249e+07	3.93221e+07	3.49588e+07	3.49174e+07
	P7254	---	---	---	---	---	0.958	451.319				4.71594e+07	1.43372e+07	1.20252e+07	5.79614e+07	4.49413e+07	1.41114e+07	4.49866e+07	2.60521e+07	1.65658e+07	3.20421e+07	2.89257e+07	3.12143e+07
	P2807	---	---	---	---	---	5.423	205.064				4.20319e+06	2.8283e+06	2.31246e+06	1.61778e+07	1.91543e+07	1.26415e+07	3.23194e+06	801073	589750	150235	468912	444066
	P9955	---	---	---	---	---	7.449	1007.53				2.16039e+08	5.8972e+07	157613624	5.34064e+07	8.39399e+07	2.52394e+07	1.71582e+08	1.47788e+08	138094757	3.99255e+07	4.03437e+07	8.74385e+07
	P9069	---	---	---	---	---	5.005	707.076				3.43935e+07	8.77969e+07	4.20346e+07	7.84986e+07	4.76738e+07	7.17032e+07	6.70515e+07	141401901	2.21964e+07	4.21108e+07	9.28873e+07	76809961
	P7616	---	---	---	---	---	6.671	487.93				1.76517e+07	6.4477e+07	2.51416e+07	3.90571e+07	2.51421e+07	2.49837e+07	3.48556e+07	2.81025e+07	3.13384e+07	3.4243e+06	6.52219e+07	2.8193e+06
	P1248	---	---	---	---	---	6.716	147.044				3.71168e+07	2.08458e+07	5.30681e+07	1.24401e+07	1.14576e+07	1.3948e+07	2.62977e+07	5.63737e+07	8.66437e+07	1.08813e+07	1.31024e+07	1.43178e+07
	P10111	---	---	---	---	---	7.243	1130.03				4.77748e+07	2.07729e+07	1.0854e+08	2.04814e+07	1.4032e+07	9.19302e+06	2.4465e+07	4.30477e+07	3.2665e+07	58517.5	468985	111285
	P10099	---	---	---	---	---	7.315	1118.06				7.98057e+07	1.06797e+08	5.65442e+07	3.41212e+07	6.6518e+07	3.03319e+07	5.27396e+07	8.91294e+07	7.82473e+07	2.3298e+07	4.24253e+07	4.58997e+07
	P9254	---	---	---	---	---	7.317	734.527				7.21629e+07	1.21913e+08	8.72533e+07	2.83771e+07	4.41331e+07	3.14555e+07	1.02581e+08	119366872	6.47279e+07	1.78847e+07	1.80695e+07	3.037e+07
	P8377	---	---	---	---	---	7.695	574.043				4.43377e+07	4.5994e+07	2.987e+07	3.3481e+07	2.7456e+07	2.24774e+07	3.52554e+07	4.91502e+07	8.72695e+07	4.88467e+07	7.74234e+07	48360963
	P7294	---	---	---	---	---	6.565	453.961				2.63621e+06	1.70949e+06	1.09811e+07	2.65548e+07	2.17867e+07	1.11598e+07	2.78057e+06	1.64653e+06	278663	6217.71	18705.8	42309.3
	P7728	---	---	---	---	---	5.015	499.056				3.30756e+07	1.06598e+08	2.0986e+07	8.47551e+07	5.34918e+07	8.18785e+07	8.38903e+07	1.5818e+08	2.40553e+07	4.55073e+07	2.22031e+07	3.91567e+07
	P1132	---	---	---	---	---	1.544	142.87				1.34387e+08	1.26132e+08	1.06569e+08	2.65693e+07	5.79442e+07	2.98795e+07	1.12706e+07	1.88788e+07	4.04051e+06	8.96035e+07	114753719	139096473
	P5487	---	---	---	---	---	6.744	332.895				2.61086e+08	1283944437	4.4523e+08	8.32019e+08	7.8722e+08	4.18375e+08	4.86326e+08	3.97107e+08	2.90319e+08	2461556016	2220460238	2318381688
	P6657	---	---	---	---	---	1.143	405.206				3.08932e+06	3.90172e+07	1.96545e+06	2.46977e+07	2.95884e+07	4.86996e+07	2.71383e+06	1.40585e+06	1.48265e+06	1.39848e+07	1.37408e+07	9.74847e+06
	P6937	---	---	---	---	---	0.991	426.3				1.9495e+07	3.84211e+06	4.65494e+07	2.20202e+07	2.85125e+06	3.93183e+07	9.05775e+06	1.55302e+07	9.05813e+06	2.8644e+07	3.85736e+07	4.62917e+07
	P8831	---	---	---	---	---	4.506	657.398				4.49999e+07	4.67425e+07	3.80075e+07	5.1932e+07	2.5508e+07	2.64306e+07	4.64287e+07	2.19828e+07	5.97695e+06	3.53715e+07	3.24525e+07	3.0481e+07
	P8234	---	---	---	---	---	4.716	552.402				2.03804e+07	4.58381e+07	2.42124e+07	1.7606e+07	1.93627e+07	7.35268e+06	4.12329e+07	5.4229e+07	2.87976e+07	5.84136e+07	6.00621e+07	6.54634e+07
	P9172	---	---	---	---	---	7.213	720.518				3.67472e+07	2.2229e+07	2.864e+07	9.35317e+06	1.66525e+07	1.76954e+07	2.51082e+07	5.73368e+07	3.23366e+07	7204.11	118096	15021.3
	P6165	---	---	---	---	---	1.062	370.295				2.37938e+08	1.11448e+08	225282359	1.09744e+08	5.93063e+07	2.17663e+08	1.47881e+08	2.01348e+08	2.12411e+08	1.94451e+08	177737616	1.83057e+08
	P8313	---	---	---	---	---	6.514	566.922				2.01824e+06	8.62306e+06	4.01612e+06	2.98039e+06	272491	204425	805389	414030	280173	2.49819e+06	3.66273e+07	7.87782e+07
	P2329	---	---	---	---	---	5.072	188.071				2.18614e+07	2.04202e+08	2.64033e+07	6.90119e+07	238252559	2.53387e+07	3.52831e+07	177878722	1.17124e+07	5.30785e+07	5.05151e+07	5.0621e+07
	P5038	---	---	---	---	---	0.991	306.243				2.53605e+08	2.98265e+08	3.34624e+08	4.45079e+08	168033550	1.74712e+08	352821188	2.32283e+08	7.45219e+07	3.38897e+08	3.67288e+08	4.2585e+08
	P8013	---	---	---	---	---	4.588	526.294				6.16174e+07	6.91681e+07	4.54232e+07	9.24888e+07	5.13134e+07	3.48719e+07	4.39957e+07	2.7869e+07	1.35414e+07	4.58012e+07	5.41665e+07	6.85634e+07
	P9796	---	---	---	---	---	7.439	884.536				1.25902e+08	9.48374e+07	3.47263e+07	1.88035e+07	2.05116e+07	1.8526e+07	1.11366e+08	8.59226e+07	4.24036e+07	2.1741e+07	2.58576e+07	2.50944e+07
	P9648	---	---	---	---	---	7.32	816.532				8.98579e+07	1.04563e+08	7.46856e+07	4.30833e+07	3.62633e+07	1.58024e+07	5.59791e+07	8.09309e+07	1.02817e+08	2.22043e+07	2.47575e+07	1.46265e+07
	P8397	---	---	---	---	---	5.784	578.339				1.55843e+07	5.30279e+06	1.47423e+07	9.17655e+07	8.95724e+07	6.09501e+06	6.28994e+06	1.49034e+07	4.62559e+06	1.86985e+07	1.78609e+07	1.72439e+07
	P5952	---	---	---	---	---	5.38	358.259				5.84336e+06	8.50852e+06	3.26292e+06	1.96048e+08	1.79319e+08	3.66472e+07	2.76103e+06	7.62123e+06	2.08247e+06	1.4804e+08	1.39259e+08	158629260
	P9621	---	---	---	---	---	8.743	810.387				1.85557e+07	2.60018e+06	6.64637e+07	66425653	8.46749e+06	1.72828e+07	1.27419e+06	7.12495e+07	1.21697e+07	1.93048e+07	1.97479e+07	1.72135e+07
	P9197	---	---	---	---	---	6.782	724.802				43679.7	2.27605e+07	5.78991e+06	1.01068e+07	1.30435e+07	1.53835e+06	162618	106707	6085.8	5.01428e+07	4.29836e+07	5.21337e+07
	P6762	---	---	---	---	---	4.776	412.307				2.00997e+06	511757	6.82599e+06	2.31695e+08	1.91551e+08	9.68736e+06	4.00507e+06	4.84877e+06	1.29926e+06	7.47136e+07	5.20997e+07	4.56759e+07
	P7046	---	---	---	---	---	0.873	435.326				8.58984e+06	3.50792e+07	3.25602e+06	3.42301e+07	4.17426e+07	3.08901e+06	1.93539e+06	1.98621e+07	8.62412e+06	3.4352e+07	3.61506e+07	3.90565e+07
	P2188	---	---	---	---	---	9.637	184.074				1.88699e+08	1.88408e+08	404227104	7.90818e+08	6.93295e+08	3.23945e+08	4.09556e+08	5.39766e+08	1.08694e+08	3.6825e+08	3.04342e+08	1.74194e+08
	P9975	---	---	---	---	---	7.573	1022.04				5.54688e+07	6.43883e+07	6.57476e+07	3.21466e+07	4.89924e+07	3.41122e+07	6.46025e+07	8.44024e+07	6.50866e+07	3.12625e+07	2.96223e+07	3.32358e+07
	P8171	---	---	---	---	---	0.691	544.201				6.70714e+07	6.1618e+07	8.32003e+07	1.38768e+07	1.15466e+07	4.44777e+06	1.03098e+08	6.67458e+07	2.46561e+07	3.22064e+07	2.83279e+07	2.99508e+07
	P6691	---	---	---	---	---	7.178	408.06				6.34705e+07	4.295e+07	5.72839e+07	4.04382e+07	2.45107e+07	3.75142e+07	6.47612e+07	7.07229e+07	1.21772e+08	56202.4	116699	82949
	P7250	---	---	---	---	---	7.301	451.076				1.43892e+06	1.18346e+06	667270	1.7687e+07	1.23004e+07	5.36156e+07	1.97596e+06	1.48768e+07	1.25837e+07	2.68137e+07	2.58331e+07	3.31138e+07
	P9661	---	---	---	---	---	7.235	818.972				6.07818e+07	1.42878e+07	5.66244e+07	1.87167e+07	1.94554e+07	1.3675e+07	2.87763e+07	4.47819e+07	7.33816e+07	52796.6	200575	16056.3
	P10050	---	---	---	---	---	7.705	1093.08				4.30154e+07	2.09605e+07	4.39845e+07	2.46165e+07	3.3707e+07	2.10763e+07	4.78239e+07	3.35305e+07	5.68015e+07	6906061	7.02653e+06	9.41022e+06
	P862	---	---	---	---	---	6.348	130.087				9.8576e+07	1.12645e+08	1.06101e+08	8.5929e+07	9.67171e+07	1.0959e+08	9.75738e+07	1.02529e+08	1.60294e+08	1.37918e+08	1.04917e+08	1.04407e+08
	P8160	---	---	---	---	---	7.61	542.112				152512888	4.01942e+07	2.4649e+07	2.69619e+07	3.14408e+07	2.03136e+07	9.16329e+07	2.76528e+07	6.01846e+06	2.92834e+07	3.19573e+07	3.14638e+07
	P925	---	---	---	---	---	7.692	134.019				6.81504e+07	2.81358e+08	6.88595e+07	5.06164e+07	5.80141e+07	136768007	7.38199e+07	2.43671e+08	8.68694e+07	2.5223e+08	240995730	2.18308e+08
	P870	---	---	---	---	---	4.327	130.159				1.27335e+08	1.55535e+08	1.64269e+08	9.45188e+07	115940607	1.09045e+08	1.49131e+08	2.13901e+08	1.7785e+08	2.29519e+08	2.36243e+08	2.36854e+08
	P7942	---	---	---	---	---	5.811	518.318				1.04504e+07	5.01342e+06	7.07361e+06	8.44499e+07	8.99716e+07	2.69697e+06	8.00013e+06	1.11328e+07	2.4641e+06	1.89113e+07	1.92172e+07	1.94559e+07
	P3610	---	---	---	---	---	6.792	238.91				6.87695e+06	2.65883e+07	1.02797e+07	1.61087e+07	1.56751e+07	8.011e+06	1.25794e+07	1.14543e+07	8.66415e+06	4.62127e+07	4.24459e+07	4.43944e+07
	P1137	---	---	---	---	---	9.366	142.948				1.39024e+07	2.67449e+07	6.03708e+06	1.46344e+07	2.20631e+07	6.37378e+07	4.07721e+07	1.54254e+07	3.15925e+07	1.98276e+07	2.26402e+07	1.00312e+07
	P6166	---	---	---	---	---	1.365	370.368				4.14287e+07	1.98973e+07	5.46694e+06	1.39527e+07	1.18286e+07	959188	591898	2.1034e+06	2.22041e+06	6.34536e+07	108549052	9.50355e+07
	P8413	---	---	---	---	---	7.61	582.994				4.00746e+07	6.51346e+07	6.2626e+07	3.23684e+07	3.93163e+07	4.18471e+07	4.44414e+07	4.02835e+07	3.92697e+07	2.40655e+07	3.8862e+07	4.60864e+07
	P8717	---	---	---	---	---	4.457	635.414				1.57706e+08	2.83848e+08	1.17755e+08	153694411	1.22247e+08	1.20562e+08	1.13928e+08	1.45971e+08	6.53949e+07	1.59191e+08	1.42201e+08	1.98429e+07
	P9597	---	---	---	---	---	7.693	804.041				3.7769e+07	1.72875e+07	3.93152e+07	2.2461e+07	2.7872e+07	1.70348e+07	3.97089e+07	3.64119e+07	4.72818e+07	5.66395e+06	3.7523e+06	5.71369e+06
	P8203	---	---	---	---	---	1.329	548.363				4.81496e+07	1.96384e+07	5.65834e+07	8.28213e+07	9.46496e+07	1.19239e+07	3.28377e+07	3.06278e+07	1.37964e+07	2.79908e+07	30482534	3.24342e+07
	P8947	---	---	---	---	---	6.755	681.869				3.08984e+06	3.83995e+07	5.36434e+06	1.15702e+07	1.55131e+07	7.13284e+06	8.57947e+06	6.17707e+06	2.84071e+06	7.11449e+07	5.84628e+07	6.28586e+07
	P7750	---	---	---	---	---	7.446	500.992				1.16326e+08	8.61161e+07	6.73072e+07	3.77063e+07	4.18726e+07	3.98602e+07	3.07377e+07	1.07723e+08	7.29549e+07	104411985	6.72117e+07	9.21036e+07
	P9073	---	---	---	---	---	5.268	707.076				8.81737e+07	8.6104e+07	5.02582e+07	6.91366e+07	1.11417e+07	4.34322e+07	7.88225e+07	8.09247e+07	6.15277e+07	8.65822e+07	2.68672e+06	4.89263e+07
	P9051	---	---	---	---	---	3.883	703.576				1.48827e+08	3.47869e+08	3.62809e+07	9.91691e+07	1.7613e+08	1.92609e+08	2.71416e+08	1.24375e+07	1.23999e+07	8.1171e+07	3.59544e+08	8.11426e+07
	P8625	---	---	---	---	---	7.301	615.084				1.12664e+06	586829	490189	1.44962e+07	1.2804e+07	4.94077e+07	1.55536e+06	1.57134e+07	1.1059e+07	2.01697e+07	1.89492e+07	2.21329e+07
	P9028	---	---	---	---	---	4.571	701.558				9.28389e+06	1.78446e+07	1.7162e+07	1.17348e+07	1.11891e+07	1.12804e+07	2.70433e+07	3.72881e+07	3.64981e+07	2.91269e+07	3.70732e+07	4.55736e+07
	P7946	---	---	---	---	---	4.849	518.324				9.13133e+07	2.00653e+08	1.96082e+08	8.55916e+07	1.23128e+08	8.80431e+07	8.09396e+07	2.00117e+08	1.99893e+08	1.39903e+08	1.24484e+08	1.41841e+08
	P8566	---	---	---	---	---	2.556	608.386				9.55806e+07	2.03312e+07	1.30226e+08	1.39023e+08	1.61145e+08	1.88406e+07	4.30541e+07	2.36865e+07	8271270	4.24354e+07	7.81633e+07	7.12197e+07
	P2758	---	---	---	---	---	10.162	203.15				1.80016e+08	4.15469e+08	167361501	2.40452e+08	263890119	2.80638e+08	3.49607e+08	3.57201e+08	2.30199e+08	639934562	4.60784e+08	1.48374e+08
	P8414	---	---	---	---	---	7.25	582.995				4.67906e+07	2.05695e+07	4.11003e+07	2.66578e+07	2.33798e+07	1.93041e+07	5.6927e+07	9.91738e+07	6.50073e+07	723799	2.28544e+06	1.00977e+06
	P8059	---	---	---	---	---	6.561	529.873				5.12586e+06	5.63049e+06	2.32539e+07	3.52445e+07	3.78282e+07	1.87658e+07	6.04174e+06	3.59189e+06	751145	75322.3	191931	93092.3
	P518	---	---	---	---	---	4.442	114.223				2.30554e+07	2.01403e+07	33419084	1.60699e+07	5.70156e+07	5.10424e+07	3.79681e+07	4.72091e+07	3.005e+07	3.03499e+06	1.49352e+07	4.75377e+07
	P9644	---	---	---	---	---	1.3	815.632				1.87877e+07	4.13661e+07	1.48582e+07	1.60138e+07	2.41966e+07	8.41439e+06	3.23234e+07	2.78725e+07	1.49074e+07	2.59374e+07	2.2913e+07	2.83385e+07
	P1416	---	---	---	---	---	11.898	155.975				38479.3	1.08068e+07	6.73544e+07	9.74981e+06	1.21687e+07	7.06385e+06	102161	166161	7.08711e+06	2.6408e+07	7.58734e+06	3.62722e+06
	P9030	---	---	---	---	---	4.026	701.558				7.42076e+06	1.08558e+07	7.86346e+07	3.21354e+07	7.51885e+07	8.44063e+07	1.50199e+07	2.14602e+06	1.31784e+07	1.40463e+07	1.9946e+07	1.90703e+08
	P9029	---	---	---	---	---	3.558	701.558				6.80842e+06	3.72569e+07	2.92178e+06	6.53023e+06	632903	1.4682e+06	5.10478e+07	1.20878e+07	9.00528e+06	1.20548e+08	2.70642e+07	552602
	P7349	---	---	---	---	---	7.602	460.11				1.55393e+08	2.74498e+07	3.34661e+07	2.71142e+07	3.81205e+07	1.93972e+07	9.50231e+07	2.7981e+07	6.57003e+06	5.80689e+07	6.58958e+07	5.67872e+07
	P8235	---	---	---	---	---	4.264	552.402				2.42e+07	7.20844e+07	2.04317e+06	1.9175e+07	1.81937e+07	4.71623e+06	4.54966e+07	6.6931e+07	4.92283e+07	8.45248e+06	4.86169e+07	3.89389e+06
	P8559	---	---	---	---	---	5.699	607.948				355675	4.0721e+07	3.09025e+07	1.7382e+07	2.68839e+06	25788.1	1.27282e+06	4.53441e+06	148583	875956	495138	3.42983e+07
	P9946	---	---	---	---	---	7.317	996.071				4.26239e+06	4.27643e+06	6.97285e+06	2.68637e+07	1.4869e+07	5.84971e+07	4.79489e+06	1.97615e+07	1.74703e+07	1.31989e+07	1.48787e+07	1.28604e+07
	P7537	---	---	---	---	---	6.779	479.966				3.69124e+07	1.93829e+07	7.19539e+06	15885382	3.1538e+07	3.53915e+07	5.17543e+07	1.65892e+07	4.94566e+06	5.23044e+07	5.08936e+07	4.705e+07
	P7964	---	---	---	---	---	1.613	520.333				9.8875e+07	6.01714e+07	1.1314e+08	2.53842e+08	2.5532e+08	4.33905e+07	1.17302e+08	30658965	3.76913e+07	1.53229e+08	1.40566e+08	115103014
	P7648	---	---	---	---	---	7.284	491.057				1.92555e+07	3.8887e+07	1.29831e+07	1.18984e+07	2.85868e+07	2.99974e+07	1.68329e+07	2.18527e+07	2.22855e+07	2.88495e+07	2.74035e+07	3.29456e+07
	P8871	---	---	---	---	---	7.236	664.998				4.13375e+07	1.21529e+07	3.04451e+07	1.39547e+07	2.27475e+07	1.79937e+07	1.61863e+07	3.02705e+07	3.84768e+07	94578.8	779676	128120
	P2817	---	---	---	---	---	3.622	205.118				3.66536e+07	3.17799e+07	1.94515e+07	1.85346e+08	2.43904e+08	7.5378e+07	3.95091e+07	3.01754e+07	5.01459e+06	7.11481e+07	6.57318e+07	6.65574e+07
	P8811	---	---	---	---	---	7.405	654.968				1.30776e+08	3.61446e+07	1.47732e+08	3.02499e+07	4.89653e+07	2.803e+07	4.10769e+07	1.77466e+08	1.05475e+08	8.08708e+07	7.57901e+07	3.05868e+07
	P8813	---	---	---	---	---	7.635	654.968				1.84136e+07	1.8537e+07	2.2781e+07	2.89242e+07	1.34587e+07	2.4413e+07	2.24638e+07	2.72664e+07	4.22552e+07	1.44774e+07	1.13949e+07	1.26856e+07
	P9753	---	---	---	---	---	7.319	857.532				5.58723e+07	9.39408e+07	5.90006e+07	2.5443e+07	2.36292e+07	1.58265e+07	7.66005e+07	8.53372e+07	5.30297e+07	3.57e+07	3.89464e+07	2.23095e+07
	P9456	---	---	---	---	---	1.293	770.57				7.79492e+06	2.99436e+07	2.19964e+07	1.42729e+07	9.7391e+06	1.15096e+07	9.3152e+06	1.44326e+07	1.31706e+07	1.89147e+07	1.90676e+07	2.51448e+07
	P349	---	---	---	---	---	5.266	105.034				3.92888e+06	3.19498e+06	9.34325e+06	1.98076e+07	1.92399e+07	4.16253e+07	5.16945e+06	1.99941e+06	5.864e+06	2.22319e+07	2.45536e+07	2.9802e+07
	P4229	---	---	---	---	---	7.631	268.855				3.29095e+07	4.38088e+07	4.04116e+07	2.37269e+07	1.77812e+07	1.78072e+07	6.57901e+07	2.18259e+07	6.62588e+07	3.02504e+07	3.11392e+07	3.35043e+07
	P9522	---	---	---	---	---	1.765	784.584				2.65638e+07	1.65262e+08	7.6622e+08	1.96196e+07	1.43359e+07	4.1022e+08	1.26904e+08	1.64314e+07	9.88557e+07	2.55672e+08	1.02054e+08	203416283
	P7591	---	---	---	---	---	5.834	485.199				7.55192e+07	5.20823e+07	5.53993e+07	1.38715e+07	2.10356e+07	1.21821e+07	5.16554e+07	4.96317e+07	4.43732e+07	2.71842e+07	2.4003e+07	2.25492e+07
	P6371	---	---	---	---	---	4.263	384.321				1.76919e+06	1.69939e+06	4.0503e+06	5.02356e+07	3.1488e+07	1.37525e+07	340815	32390.5	35136.2	1.21948e+07	3.83015e+06	1.1999e+07
	P8012	---	---	---	---	---	4.472	526.294				6.16174e+07	6.91681e+07	7.57508e+06	4.12202e+06	578512	599512	4.39957e+07	2.52032e+07	5.26121e+07	4.40868e+06	7.97769e+06	3.3477e+06
	P8799	---	---	---	---	---	1.37	652.412				4.95173e+07	1.63261e+07	7.98911e+07	8.32035e+07	9.09787e+07	1.83482e+07	1.90846e+07	2.6023e+07	1.33072e+07	3.13848e+07	3.62629e+07	3.6773e+07
	P9331	---	---	---	---	---	1.286	744.589				4.13392e+07	4.91503e+07	3.10653e+07	2.42342e+07	2.82297e+07	1.92009e+07	5.43194e+07	5.31796e+07	3.49754e+07	42555079	4.1953e+07	4.76276e+07
	P7536	---	---	---	---	---	6.704	479.966				3.69251e+07	1.9354e+07	7.18851e+06	5.58588e+07	3.15696e+07	3.53915e+07	5.17159e+07	1.66087e+07	4.94566e+06	52288252	5.09113e+07	4.705e+07
	P9682	---	---	---	---	---	1.285	824.615				1.88734e+07	2.86753e+07	1.13471e+07	1.54121e+07	15587299	1.14151e+07	3.13122e+07	1.74501e+07	2.74156e+07	3.73467e+07	2.35213e+07	2.90233e+07
	P9920	---	---	---	---	---	7.286	980.541				3.42415e+07	6.72703e+07	4.4915e+07	7.7763e+06	2.46599e+07	7.75155e+06	5.53862e+07	6.59226e+07	3.12362e+07	1.34603e+07	1.86758e+07	2.82122e+07
	P2180	---	---	---	---	---	6.957	184.049				1.60157e+07	9.34819e+06	1.38275e+07	4.51885e+07	4.98664e+07	3.46821e+07	1.8109e+07	2.56153e+07	2.22208e+07	2.1421e+07	2.10675e+07	2.08271e+07
	P8436	---	---	---	---	---	7.388	586.045				2.16666e+07	1.96965e+07	4.29915e+07	335024	3.67191e+07	2.74754e+06	2.67232e+07	6.34956e+07	4.00991e+07	5.60402e+07	5.24148e+07	4.49667e+07
	P7421	---	---	---	---	---	0.948	467.156				8.21004e+06	5.40733e+06	1.59265e+07	1.43451e+07	1.21744e+07	3.37285e+07	1.00461e+06	691097	9.28791e+06	2.08211e+07	2.36394e+07	1.93414e+07
	P858	---	---	---	---	---	1.69	130.065				1.74753e+07	3.73123e+07	3.72305e+07	3.64658e+07	7.91846e+07	2.66686e+07	2.53424e+07	1.50226e+07	1.1491e+07	5.18233e+07	5.83569e+07	6.2585e+07
	P7646	---	---	---	---	---	7.63	490.963				3.40125e+07	7.18075e+07	3.60676e+07	2.37505e+07	2.63286e+07	4.20867e+07	3.99821e+07	4.79078e+07	6.88713e+07	5.52146e+07	4.91973e+07	2.5332e+07
	P6460	---	---	---	---	---	6.723	391.95				2.17404e+07	5.54652e+07	2.52846e+07	3.33648e+07	2.16975e+07	1.45746e+07	3.70406e+07	3.17898e+07	3.87949e+07	5.21537e+07	4.89496e+07	4.75191e+07
	P9789	---	---	---	---	---	1.242	880.619				1.16119e+07	1.72219e+07	3.16802e+07	2.30914e+07	9.71291e+06	1.84395e+07	1.18077e+07	3.97049e+07	1.27135e+07	2.39335e+07	2.10046e+07	2.05055e+07
	P9901	---	---	---	---	---	7.626	967.024				3.34211e+07	7.63922e+07	6.76039e+07	3.74788e+07	7.55043e+07	3.39727e+07	8.61964e+07	3.85824e+07	6.18566e+07	3.64369e+07	4.45685e+07	3.36439e+07
	P7539	---	---	---	---	---	5.117	480.278				1.52007e+06	1.68601e+06	6.13331e+07	4.30339e+06	2.45751e+06	1.00538e+06	2.52036e+07	5.85399e+07	2.91582e+07	1.50412e+07	1.31494e+07	1.36242e+07
	P8562	---	---	---	---	---	7.734	608.105				4.37752e+07	4.47591e+07	2.29921e+07	1.87039e+07	1.58707e+07	2.42101e+07	4.54397e+07	5.44742e+07	3.18646e+07	2.08178e+07	1.93517e+07	2.0461e+07
	P9012	---	---	---	---	---	7.302	697.085				1.4256e+06	1.71147e+06	556347	1.52378e+07	1.06964e+07	4.79819e+07	1.25371e+06	1.11484e+07	7.80665e+06	1.84988e+07	1.68922e+07	2.12068e+07
	P6997	---	---	---	---	---	1.242	431.317				1.10829e+07	10087695	2.644e+07	1.06505e+07	1.05192e+07	22132740	1.88527e+07	1.86541e+07	2.3485e+07	1.84623e+07	1.60254e+07	1.4037e+07
	P6974	---	---	---	---	---	4.319	428.375				1.64953e+07	1.3089e+07	2.52487e+07	1.14379e+08	5.2362e+07	5.95312e+07	2.5886e+07	2.48708e+07	5.55777e+07	7.61092e+07	8.31469e+07	8.43278e+07
	P9006	---	---	---	---	---	7.285	694.986				6.79342e+06	9.18894e+06	9.6674e+06	8.36138e+07	8.29723e+06	2.92517e+06	6.03077e+06	9.47858e+06	1.04682e+07	2.51489e+07	2.47597e+07	2.49031e+07
	P5557	---	---	---	---	---	7.563	336.986				6.23555e+07	7.50653e+07	3.11362e+07	1.01314e+08	5.26075e+07	5.49182e+07	9.71772e+07	8.62787e+07	5.28933e+07	118297508	5.06813e+07	1.08236e+08
	P8182	---	---	---	---	---	7.407	545.018				1.49712e+07	1.38709e+07	2.43048e+07	2.23998e+07	2.54123e+07	1.33576e+07	3.39008e+07	1.26838e+07	4.34373e+07	3.52197e+07	7.68406e+07	4.96736e+07
	P8484	---	---	---	---	---	1.189	595.493				7.69859e+06	3.07388e+07	4.16188e+07	4.67706e+06	1.01517e+07	2.07754e+07	1.12254e+07	3.27888e+07	2.97335e+07	1.92698e+07	2.09202e+07	1.91951e+07
	P4589	---	---	---	---	---	0.416	284.972				1.12191e+08	3.04197e+07	2.6021e+07	2.20165e+07	1.82389e+07	4.94253e+06	2.006e+06	3.22604e+06	3.33717e+06	3.26743e+08	1.66251e+08	7.23023e+07
	P4246	---	---	---	---	---	10.084	268.999				1.23374e+06	1.50562e+06	657028	1.35721e+06	5.59151e+06	5.86033e+06	3.29998e+06	1.8265e+07	1.60367e+06	1.74313e+06	2.73212e+06	1.99099e+06
	P9027	---	---	---	---	---	3.88	701.558				7.73336e+07	1.05009e+08	1.01318e+07	2.64566e+07	7.51885e+07	8.44611e+07	7.70414e+07	3.56824e+06	1.31784e+07	2.57667e+07	8.6088e+07	1.52185e+07
	P8642	---	---	---	---	---	7.625	620.971				3.40546e+07	4.37655e+07	5.37351e+07	4.79738e+07	2.85146e+07	3.13193e+07	3.72132e+07	3.94432e+07	4.43067e+07	2.78976e+07	4.63347e+07	3.3362e+07
	P9302	---	---	---	---	---	3.599	741.099				2.34782e+07	1.03321e+07	1.11932e+07	1.37805e+07	1.06016e+07	5.07257e+06	5.24313e+07	3.46392e+07	1.10341e+07	3.90902e+06	8.04489e+06	7.00988e+06
	P8585	---	---	---	---	---	7.105	610.852				1.12951e+07	3.89125e+07	2.82746e+07	1.23272e+07	2.26399e+07	1.79453e+07	1.51488e+07	3.21052e+07	1.08804e+07	4.34818e+07	3.28902e+07	4.57999e+07
	P8135	---	---	---	---	---	7.646	538.969				3.0537e+07	6.36928e+07	3.82514e+07	3.41352e+07	2.65595e+07	1.10649e+07	5.68512e+07	3.61951e+07	4.33497e+07	4.66047e+07	5.10196e+07	3.81929e+07
	P9257	---	---	---	---	---	1.284	734.571				1.95775e+07	4.73203e+07	2.09853e+07	1.21285e+07	1.95565e+07	1.27247e+07	1.99834e+07	2.28483e+07	1.48059e+07	2.77023e+07	2.63829e+07	3.21974e+07
	P8066	---	---	---	---	---	1.055	530.424				1.0893e+07	2.46449e+07	4.41366e+07	2.68863e+07	9.11155e+06	2.52473e+07	1.11055e+07	3.82161e+07	1.38709e+07	2.66804e+07	2.67276e+07	3.24794e+07
	P8814	---	---	---	---	---	7.282	655.063				2.1842e+07	3.43215e+07	1.02823e+07	1.04408e+07	2.4805e+07	2.3154e+07	1.94356e+07	2.15182e+07	2.1136e+07	2.26673e+07	2.23966e+07	2.27527e+07
	P9972	---	---	---	---	---	7.283	1021.54				5.33834e+07	5.73932e+07	4.29715e+07	1.23532e+07	2.1468e+07	7.9742e+06	4.94902e+07	5.7192e+07	5.91831e+07	2.66152e+07	1.53282e+07	1.30494e+07
	P6761	---	---	---	---	---	4.951	412.306				2.56753e+06	3.12004e+06	5.63673e+06	7.58015e+07	5.25311e+07	7.33221e+07	2.73751e+06	4.31606e+06	7.23392e+06	1.92758e+07	1.83488e+07	1.85376e+07
	P8370	---	---	---	---	---	7.241	572.966				1.13803e+08	2.80696e+08	1.87632e+08	6.9553e+07	7.31443e+07	5.09029e+07	2.36172e+08	1.52898e+08	2.97784e+08	946385	3.73347e+06	1.27319e+06
	P6938	---	---	---	---	---	0.991	426.336				1.88779e+07	2.63341e+07	1.03249e+07	3.12401e+06	4.56948e+06	6.91705e+06	1.50888e+07	1.11321e+07	1.71971e+07	7.61108e+06	9.42082e+06	8.74833e+06
	P9726	---	---	---	---	---	7.447	844.046				9.0741e+07	8.87407e+07	7.91494e+07	3.91753e+07	5.48427e+07	1.86403e+07	8.44672e+07	7.08643e+07	4.08665e+07	4.25284e+07	7.67098e+07	2.02422e+07
	P6392	---	---	---	---	---	4.118	386.327				1.66539e+07	6.8388e+06	2.45912e+07	1.53374e+08	9.51721e+07	5.94889e+07	1.72678e+07	1.51575e+06	2.53501e+06	5.77676e+07	5.31724e+07	5.30583e+07
	P5107	---	---	---	---	---	0.934	310.315				5.55173e+06	1.41144e+07	1.48711e+07	1.19312e+07	7.23318e+06	7.5466e+06	1.14634e+07	1.34717e+07	8.93845e+06	3.35335e+07	4.01343e+07	4.0499e+07
	P9381	---	---	---	---	---	2.541	756.553				318199	3.58951e+07	7.79737e+06	2.04832e+06	1.12157e+06	4.57163e+06	673728	354991	3.19917e+06	1.3412e+08	162723424	3.37545e+07
	P9071	---	---	---	---	---	5.132	707.076				1.95881e+07	8.65724e+07	9.03717e+07	7.84986e+07	5.41416e+07	3.81554e+07	5.17582e+07	1.41402e+08	9.89052e+07	8.65822e+07	9.28873e+07	4.89263e+07
	P8188	---	---	---	---	---	5.381	546.284				9.47862e+07	2.78922e+07	2.16415e+07	3.21563e+07	2.42467e+06	3.69604e+07	5.37997e+07	2.96382e+07	2.70099e+07	4.5577e+07	4.38729e+07	5.07058e+07
	P6569	---	---	---	---	---	1.12	398.291				2.76735e+07	4.0097e+07	5.63792e+07	1.30179e+07	7.20326e+06	1.54086e+07	1.18037e+07	1.75472e+07	1.74591e+07	2.21202e+07	2.2286e+07	1.78274e+07
	P7213	---	---	---	---	---	7.734	448.142				9.10245e+07	6.88591e+07	6.04147e+07	2.20456e+07	2.09366e+07	2.91175e+07	100541663	7.93314e+07	8.91059e+07	3.94745e+07	4.51266e+07	3.86414e+07
	P8986	---	---	---	---	---	7.734	690.108				3.26021e+07	3.17528e+07	1.16914e+07	1.46306e+07	1.05097e+07	1.6769e+07	2.74624e+07	3.99493e+07	2.19672e+07	1.28306e+07	1.3122e+07	1.36572e+07
	P8832	---	---	---	---	---	4.442	657.399				4.49999e+07	4.67425e+07	3.80075e+07	5.1932e+07	2.5508e+07	2.64306e+07	4.64287e+07	2.19828e+07	7.60742e+06	3.53715e+07	3.24525e+07	3.0239e+06
	P6389	---	---	---	---	---	4.546	386.326				8.34244e+06	7.16081e+06	2.15503e+07	7.07344e+07	4.65538e+07	3.71777e+07	9.88919e+06	7.34551e+06	2.17677e+07	4.03669e+07	3.26314e+07	4.13271e+07
	P8694	---	---	---	---	---	7.091	628.823				1.21638e+07	1.87393e+07	1.48243e+07	2.12073e+07	1.8757e+07	1.34972e+07	1.39994e+07	1.75477e+07	3.05237e+06	4.13897e+07	2.92467e+07	4.19265e+07
	P8747	---	---	---	---	---	7.701	640.034				2.18895e+07	1.69975e+07	3.20281e+07	1.89082e+07	2.16256e+07	1.61681e+07	2.75358e+07	2.95333e+07	4.4125e+07	4.99275e+06	2.91438e+06	4.92852e+06
	P9025	---	---	---	---	---	4.381	701.557				1.65756e+07	2.59115e+07	1.57589e+07	1.82961e+07	2.04007e+07	1.69266e+07	4.61685e+07	4.79188e+07	5.994e+07	4.55727e+07	4.41474e+07	4.4491e+07
	P6575	---	---	---	---	---	3.89	398.326				1.73246e+06	3.85697e+06	3.44206e+06	6.54543e+07	2.19792e+07	6.58187e+06	2.77958e+06	9.4363e+06	7.95896e+07	6.48511e+07	2.83005e+07	2.46645e+06
	P7691	---	---	---	---	---	7.775	496.112				2.40092e+06	1.9265e+06	4.29051e+06	5.17551e+07	5.12525e+07	1.83124e+07	2.8703e+06	1.30865e+06	1.48964e+06	1.92186e+07	1.8416e+07	1.97961e+07
	P8740	---	---	---	---	---	7.251	638.516				1.68542e+07	1.34686e+07	5.54698e+07	1.36794e+07	1.84702e+07	8.29255e+06	5.01809e+07	8.00026e+07	1.52498e+07	43822	454758	80760.6
	P6781	---	---	---	---	---	4.92	414.321				3.50896e+06	5.05104e+06	8.66696e+06	1.36682e+08	9.03861e+07	5.97616e+07	4.30262e+06	4.9032e+06	9.21148e+06	2.99239e+07	3.08959e+07	2.82622e+07
	P9160	---	---	---	---	---	3.971	719.057				4.35224e+07	1.04125e+08	5.37277e+07	3.14782e+07	1.72443e+07	1.89503e+07	1.29106e+08	5.31149e+07	1.07976e+08	7.88899e+07	7.65948e+06	6.61623e+07
	P4563	---	---	---	---	---	7.559	284.009				2.92764e+08	2.83795e+08	3.45633e+08	1.84027e+08	2.24015e+08	1.71073e+08	3.00203e+08	4.25811e+08	306535477	6.48818e+07	1.01943e+08	8.24034e+07
	P9633	---	---	---	---	---	1.715	812.613				9.08407e+06	2.03781e+08	2.21412e+07	2.80379e+06	3.21059e+06	2.81815e+07	1.17184e+07	6.63947e+06	1.82405e+07	5.62054e+07	6.144e+07	1.3847e+08
	P9349	---	---	---	---	---	7.288	747.002				4.05422e+07	6.70783e+07	4.26695e+07	1.21541e+07	1.12045e+07	1.3959e+07	4.1156e+07	2.85684e+07	1.59508e+07	1.58566e+06	3.42274e+06	1.68261e+06
	P348	---	---	---	---	---	5.317	105.034				3.92888e+06	3.37481e+06	9.34325e+06	766280	1.00853e+06	8.08422e+07	1.30377e+06	1.17315e+06	585029	2.22319e+07	2.45536e+07	2.9802e+07
	P7599	---	---	---	---	---	1.208	486.38				6.9002e+07	4.04323e+07	1.11975e+07	2.23727e+07	2.11105e+07	6.31495e+06	8.22277e+07	3.66642e+07	6617318	2.59474e+07	2.5765e+07	2.19024e+07
	P5554	---	---	---	---	---	7.094	336.89				1.38988e+07	2.06585e+07	1.52634e+07	2.17725e+07	1.94845e+07	1.51907e+07	1.64044e+07	1.84363e+07	7.94036e+06	3.63338e+07	30893848	3.58162e+07
	P6474	---	---	---	---	---	7.186	392.905				7423.31	3.8439e+07	33949.8	266901	83594.7	28658.3	8177.92	74629.7	29327	4.67694e+07	7.23494e+07	6.12521e+07
	P9178	---	---	---	---	---	5.271	721.055				4.3686e+07	2.93698e+07	7.01722e+07	3.94404e+07	4.37124e+07	2.57232e+07	6.09769e+07	4.09693e+07	3.01355e+07	3.8774e+07	1.95913e+06	3.15142e+07
	P6247	---	---	---	---	---	0.998	376.216				6.33585e+07	5.23097e+07	5.33018e+07	1.00216e+08	88514069	4.60927e+07	6.21098e+07	6.93655e+07	4.21141e+07	6.99428e+07	6.68327e+07	6.55624e+07
	P4232	---	---	---	---	---	7.241	268.856				5.22185e+07	5.46522e+07	5.42945e+07	2.64459e+07	2.75379e+07	2.02366e+07	2.67319e+07	5.87754e+07	4.29049e+07	748127	2.20384e+06	1.06728e+06
	P9149	---	---	---	---	---	5.062	717.077				7.21016e+07	1.19299e+08	1.32748e+08	9.85195e+07	5.40056e+07	8.04224e+07	3.56425e+07	7.91688e+07	8.70284e+07	2.55607e+07	1.10835e+08	9.76177e+07
	P5555	---	---	---	---	---	6.743	336.89				7.59155e+06	3.92967e+07	1.19488e+07	2.1796e+07	2.25862e+07	1.08394e+07	1.28504e+07	1.18548e+07	8.15007e+06	6.89522e+07	6.34279e+07	6.7671e+07
	P9821	---	---	---	---	---	7.255	900.981				6.83015e+07	1.03479e+07	3.89117e+07	1.38646e+07	1.40057e+07	9.8188e+06	5.16912e+07	3.37238e+07	3.52925e+07	114446	342341	93685.2
	P7716	---	---	---	---	---	1.34	497.235				4.12048e+07	1.35377e+07	2.17798e+07	2.32505e+07	7.81788e+07	4.67021e+06	7.43171e+06	1.10089e+07	1.13894e+06	4.82135e+07	3.19713e+07	4.04039e+07
	P9464	---	---	---	---	---	2.472	772.583				688830	6.69948e+06	4.88737e+06	1.15573e+06	622229	3.29778e+06	1.3835e+06	502607	2.38427e+06	6.67809e+07	1.71625e+08	1.76503e+07
	P9452	---	---	---	---	---	7.745	769.106				3.51239e+07	2.32282e+07	3.58601e+07	1.81622e+07	2.54047e+07	1.6829e+07	4.19913e+07	3.005e+07	5.19507e+07	1.68469e+07	1.53688e+07	1.70727e+07
	P7765	---	---	---	---	---	0.952	502.317				1.01764e+07	4.57385e+07	6.87382e+06	2.38844e+07	8.82062e+06	2.73616e+07	1.15268e+07	1.12379e+07	1.17635e+07	3.16696e+07	4.21942e+07	4.79883e+07
	P7374	---	---	---	---	---	7.62	463.016				1.05934e+07	1.54047e+07	1.73668e+07	2.82646e+07	2.32159e+07	1.84003e+07	1.80495e+07	2.07536e+07	1.90053e+07	1.70713e+07	1.34973e+07	1.79582e+07
	P8110	---	---	---	---	---	4.769	536.37				1.61637e+07	3.86706e+07	1.76496e+07	1.93298e+07	2.07539e+07	1.24808e+07	1.86757e+07	2.46417e+07	3.59572e+07	3.91108e+07	4.20751e+07	2.96884e+07
	P1940	---	---	---	---	---	6.522	175.119				152556	1.98846e+07	1.27587e+06	295379	499939	188620	148980	310946	1.00119e+06	4.77962e+07	4.3604e+07	4.61574e+07
	P9348	---	---	---	---	---	7.643	747.002				2.14348e+07	2.88439e+07	3.69882e+07	2.24363e+07	2.03894e+07	2.23234e+07	2.73123e+07	2.95964e+07	2.29053e+07	1.87012e+07	2.30531e+07	2.90521e+07
	P4230	---	---	---	---	---	7.351	268.856				1.14391e+07	5.46201e+07	5.42945e+07	2.64459e+07	2.20552e+07	1.93141e+07	5.02815e+07	9.13492e+06	2.44256e+07	2.93536e+07	4.4387e+07	1.45701e+07
	P9044	---	---	---	---	---	7.508	702.975				9.12458e+07	5.50563e+07	1.02277e+08	3.05831e+07	2.09939e+07	1.40599e+07	6.06779e+07	3.45648e+07	4.67617e+07	4.90491e+07	4.14957e+07	5.41532e+07
	P7393	---	---	---	---	---	7.135	464.952				7.02963e+07	6.92268e+07	8.20165e+07	5.57569e+07	6.92975e+07	4.91447e+07	6.84218e+07	9.76886e+07	6.76687e+07	3348.27	1.49771e+07	32213.5
	P9382	---	---	---	---	---	2.669	756.553				1.11781e+06	2.46715e+07	4.13076e+06	2.04832e+06	1.12157e+06	3.12922e+06	897989	324054	2.11814e+06	2.54499e+07	1.47002e+07	1.20699e+08
	P8071	---	---	---	---	---	7.451	530.982				7.09099e+06	7.36787e+06	5.60406e+06	2.97147e+07	8.53466e+06	3.6221e+06	6.233e+06	1.32097e+07	7.44654e+06	1.1083e+07	3.99784e+06	9.01442e+06
	P816	---	---	---	---	---	9.838	128.954				4.90017e+06	3.13057e+06	1.2491e+07	3.90845e+06	2.86421e+07	7.903e+06	2.87064e+06	7.16508e+06	8.49309e+06	3.44163e+06	3.32237e+06	5.10621e+06
	P9666	---	---	---	---	---	7.544	820.057				3.61797e+07	1.24498e+07	1.9032e+07	3.53264e+07	2.88357e+07	4.55447e+07	3.54206e+07	5.85559e+07	9.70139e+07	1.41795e+07	2.23639e+07	2.61136e+07
	P8730	---	---	---	---	---	7.604	637.996				4.82702e+07	3.22314e+07	4.23548e+07	2.31877e+07	3.62797e+07	2.27874e+07	5.37727e+07	3.36132e+07	2.41535e+07	1.267e+07	1.68889e+07	3.66024e+07
	P617	---	---	---	---	---	7.751	120.004				4.05847e+08	5.74761e+08	5.09538e+08	2.26443e+08	2.78095e+08	2.44052e+08	4.4242e+08	6.15754e+08	4.60868e+08	4.61066e+08	4.58299e+08	4.39047e+08
	P9579	---	---	---	---	---	1.285	798.599				1.39375e+07	2.90853e+07	1.51859e+07	1.35511e+07	1.47395e+07	1.11435e+07	2.03662e+07	2.02507e+07	2.24347e+07	2.17604e+07	1.68695e+07	2.37707e+07
	P8663	---	---	---	---	---	7.605	624.116				1.04988e+08	2.7093e+07	2.62436e+07	1.92728e+07	2.38754e+07	7.99454e+06	5.92937e+07	1.36353e+07	3.48352e+06	1.55339e+07	2.00028e+07	1.95815e+07
	P8371	---	---	---	---	---	7.282	573.06				2.13044e+07	4.00665e+07	1.22298e+07	1.25917e+07	3.09535e+07	3.05322e+07	2.52371e+07	2.55124e+07	2.22476e+07	2.955e+07	2.97387e+07	3.16893e+07
	P8390	---	---	---	---	---	1.083	577.393				2.93899e+07	4.13233e+07	5.45006e+07	2.20979e+07	1.31789e+07	3.01247e+07	1.08118e+07	2.72614e+07	9.91126e+06	4.68574e+07	5.00799e+07	6.34777e+07
	P6429	---	---	---	---	---	7.089	389.952				4.44251e+07	3.85851e+07	3.02692e+07	4.45906e+07	2.41102e+07	4.5985e+07	5.63692e+07	4.87004e+07	4.56341e+07	5.59697e+07	4.61777e+07	5.56676e+07
	P8825	---	---	---	---	---	7.24	656.967				2.53336e+07	3.66419e+07	3.51319e+07	1.55088e+07	1.64628e+07	1.17075e+07	5.01705e+07	2.92717e+07	5.54436e+07	15531.1	302070	91887.9
	P7285	---	---	---	---	---	2.16	453.21				7.73527e+07	5.11738e+07	4.16269e+07	1.5755e+08	8.63077e+07	1.01723e+07	1.66845e+07	6.0615e+07	4.99475e+06	1.47689e+08	1.72563e+08	1.83993e+08
	P9314	---	---	---	---	---	3.63	743.097				1.13668e+07	1.04705e+07	9.3851e+06	1.11375e+07	4.26329e+06	5.13232e+06	4.00268e+07	2.72189e+07	3.41403e+07	3.87099e+06	2.32766e+07	6.53233e+06
	P7139	---	---	---	---	---	4.848	442.353				2.28839e+06	3.43234e+06	8.6581e+06	6.11382e+07	4.94958e+07	3.47298e+07	3.8272e+06	3.71234e+06	1.12413e+07	2.60843e+07	2.04192e+07	2.15029e+07
	P8123	---	---	---	---	---	6.723	538.008				1.75737e+06	2.57187e+06	3.08229e+06	2.41178e+07	1.9279e+07	2.06514e+07	1.53523e+06	891452	677826	1.98778e+07	1.77221e+07	1.67697e+07
	P3388	---	---	---	---	---	4.489	227.235				1.84793e+07	1.3402e+07	1.88932e+07	3.40444e+07	3.59788e+07	3.86837e+07	1.80147e+07	2.22113e+07	1.97914e+07	2.44692e+07	2.36823e+07	2.70492e+07
	P6322	---	---	---	---	---	7.087	381.989				3.8179e+07	7.7481e+06	6.12193e+06	3.82904e+07	1.65169e+07	3.31079e+07	3.86132e+07	1.23563e+07	4.68583e+06	2.72861e+07	2.57105e+07	3.02306e+07
	P9954	---	---	---	---	---	7.462	1007.51				5.67977e+07	3.58709e+07	4.65795e+07	1.27364e+07	1.77922e+07	6.06834e+06	4.48802e+07	3.78822e+07	3.30884e+07	1.06898e+07	2.62268e+07	2.00537e+07
	P10029	---	---	---	---	---	7.311	1078.08				2.57551e+06	2.25723e+06	4.97538e+06	2.00794e+07	1.2537e+07	4.23386e+07	2.16183e+06	1.55184e+07	1.00341e+07	1.00638e+07	1.31718e+07	9.44072e+06
	P7155	---	---	---	---	---	7.735	444.099				9.84401e+07	1.03526e+08	5.34376e+07	4.06423e+07	3.50722e+07	55695906	1.06686e+08	1.16937e+08	7.90962e+07	6.13584e+07	5.85823e+07	5.86473e+07
	P9043	---	---	---	---	---	7.613	702.975				2.72264e+07	5.93554e+07	2.06604e+07	1.0145e+07	3.05583e+07	2.91024e+07	6.08275e+07	2.58065e+07	3.81305e+07	3.09572e+07	3.96287e+07	8.59938e+07
	P9557	---	---	---	---	---	7.272	791.059				3.67973e+07	5.45822e+07	1.96447e+07	1.26965e+07	35442332	2.63688e+07	3.39413e+07	2.77729e+07	2.86562e+07	1.29377e+07	1.59407e+07	1.30024e+07
	P9209	---	---	---	---	---	7.58	727.521				2.98213e+07	4.6854e+07	4.55671e+07	2.17862e+07	3.00575e+07	1.96105e+07	4.09275e+07	5.26307e+07	4.04477e+07	1.52107e+07	1.5457e+07	2.16887e+07
	P9459	---	---	---	---	---	1.286	770.606				1.58728e+07	3.06608e+07	1.7401e+07	1.46928e+07	17698189	1.15147e+07	2.81812e+07	2.91708e+07	2.09505e+07	2.51361e+07	2.42171e+07	2.6807e+07
	P5217	---	---	---	---	---	6.76	316.915				1.60425e+07	2.14937e+08	7.72208e+07	3.38943e+07	9.03089e+07	5.88663e+07	3.72266e+07	7.07553e+07	6.8395e+07	3.99063e+07	2.36281e+08	3.80144e+07
	P7944	---	---	---	---	---	4.631	518.324				1.02305e+08	2.30232e+08	2.29009e+08	9.74737e+07	1.35114e+08	9.9386e+07	7.69062e+07	1.3258e+08	1.63292e+07	1.31322e+08	9.48233e+07	1.56666e+08
	P8368	---	---	---	---	---	7.613	572.965				3.02138e+07	2.94483e+07	3.21149e+07	4.36174e+07	2.11371e+07	4.42688e+07	7.54236e+07	4.0568e+07	6.78925e+07	2.12723e+07	1.81177e+07	2.14674e+07
	P9061	---	---	---	---	---	7.607	706.118				9.82051e+07	2.3037e+07	2.16116e+07	2.02138e+07	2.16449e+07	8.34263e+06	6.11653e+07	14299707	3.88303e+06	1.57115e+07	1.69927e+07	2.04343e+07
	P9627	---	---	---	---	---	3.658	811.603				2.09809e+07	2.14079e+07	4.54772e+07	2.53288e+07	5.45464e+07	1.94327e+07	5.30886e+07	4.06044e+07	3.12458e+07	4.01537e+07	4.73628e+07	4.43364e+07
	P8067	---	---	---	---	---	7.091	530.846				2.321e+07	3.16561e+07	2.58186e+07	3.85799e+07	3.51874e+07	2.38981e+07	2.73259e+07	3.13767e+07	8.46507e+06	6.78475e+07	5.24118e+07	7.30914e+07
	P1933	---	---	---	---	---	5.622	175.071				1.58146e+07	8.91945e+06	10356053	8.6705e+07	8.17897e+07	5.25977e+07	2.45318e+07	5.29743e+07	6.53375e+07	5.37648e+07	5.78099e+07	5.93406e+07
	P8236	---	---	---	---	---	4.357	552.402				2.42237e+07	7.19693e+07	1.79186e+07	1.90259e+07	1.79108e+07	4.71826e+06	4.55809e+07	7.58932e+06	4.56295e+06	5.34816e+07	4.86068e+07	3.84063e+07
	P2782	---	---	---	---	---	1.155	204.123				1.60422e+07	2.20077e+07	2.02388e+07	1.72827e+07	1.75209e+07	1.54366e+07	2.13068e+07	2.40659e+07	2.64012e+07	2.04802e+07	1.88141e+07	2.18962e+07
	P9271	---	---	---	---	---	7.397	736.973				5.11819e+07	1.36144e+08	1.21181e+08	2.02908e+07	4.56248e+07	1.95538e+07	1.45454e+08	1.47143e+08	9.41169e+07	3.37125e+07	5.79535e+07	5.89769e+07
	P5078	---	---	---	---	---	6.792	308.85				2.35519e+07	8.59144e+07	3.75626e+07	4.74291e+07	3.81184e+07	1.77075e+07	4.05473e+07	3.69003e+07	3.01101e+07	6.81786e+07	6.86399e+07	6.39733e+07
	P7302	---	---	---	---	---	4.684	454.292				4.2511e+07	3.88558e+07	1.13751e+07	3.5453e+07	3.01203e+07	2.2815e+07	3.35679e+07	3.05284e+07	6.89138e+07	3.61085e+07	1.90785e+07	1.00592e+07
	P6025	---	---	---	---	---	5.855	363.163				1.42714e+07	1.76048e+07	1.7422e+07	1.42075e+08	2.77792e+08	8.17588e+06	1.0966e+07	3.86797e+07	7.8243e+06	7.65006e+07	7.31412e+07	7.76437e+07
	P6758	---	---	---	---	---	5.616	412.209				5.39957e+07	1.03386e+07	7.26657e+07	2.47835e+07	2.52615e+07	2.12399e+07	4.17719e+07	1.38482e+08	4.05602e+07	2.97389e+07	2.84601e+07	3.22693e+07
	P2365	---	---	---	---	---	10.765	189.16				3.92547e+08	1.44012e+08	6.51793e+07	1.57081e+08	3.1269e+08	1156259332	4.20282e+07	1.09603e+08	9.88036e+07	4.34063e+08	2.66374e+08	5.87212e+07
	P9846	---	---	---	---	---	1.254	924.649				7.5765e+06	1.04868e+07	1.80746e+07	1.44834e+07	5.97408e+06	1.23126e+07	6.47617e+06	2.72683e+07	9.27314e+06	1.31231e+07	1.07091e+07	1.20814e+07
	P8731	---	---	---	---	---	7.335	637.996				1.28185e+07	5.17325e+07	1.74738e+07	4.12993e+06	6.69661e+06	8.35358e+06	2.53982e+07	3.82176e+07	1.08897e+07	2.22692e+06	3.0861e+06	2.9625e+06
	P2383	---	---	---	---	---	6.358	190.108				1.13732e+07	5.70247e+06	7.52192e+06	2.39762e+07	2.03691e+07	1.52136e+07	1.2334e+07	5.78866e+06	6.87031e+06	1.27756e+07	1.10767e+07	1.04796e+07
	P7100	---	---	---	---	---	6.655	439.047				4.32071e+07	3.72595e+06	4.82926e+06	3.42792e+07	1.30238e+07	3.17816e+07	5.5484e+07	1.6422e+07	1.34841e+07	1.1965e+07	1.08975e+07	9.82756e+06
	P8134	---	---	---	---	---	7.218	538.968				2.9325e+07	1.17406e+07	2.53693e+07	1.03436e+07	1.01577e+07	9.85085e+06	1.05021e+07	2.35507e+07	1.54764e+07	370327	622250	580662
	P10136	---	---	---	---	---	7.406	1171.03				1.63405e+08	6.99035e+07	1.44563e+08	4.92439e+07	8.00277e+07	1.61678e+07	1.15683e+08	1.72071e+08	1.14514e+08	3.32732e+07	5.21619e+07	4.20308e+07
	P9556	---	---	---	---	---	7.413	791.043				7.06841e+06	1.22048e+07	4.15685e+06	1.14634e+07	8.20827e+06	2.23394e+07	1.0253e+07	4.4894e+06	4.69244e+06	2.1457e+06	4.35061e+06	1.96458e+07
	P7184	---	---	---	---	---	5.257	446.053				1.23391e+08	1.91868e+08	2.47744e+08	9.49327e+07	4.74598e+07	6.09825e+07	6.91022e+07	127605267	4.90078e+07	1.21593e+08	3.67043e+06	6.5258e+07
	P7938	---	---	---	---	---	7.246	518.015				2.44043e+07	9.6596e+06	2.34009e+07	1.24373e+07	1.29345e+07	6.80905e+06	3.19008e+07	2.51841e+07	2.39562e+07	208426	973005	237158
	P6787	---	---	---	---	---	6.851	414.897				67284	1.33802e+07	1.39669e+06	9.25854e+06	2.74306e+07	1.70649e+07	771069	1.28721e+06	1.2686e+06	9.41943e+07	8.32222e+07	9.32328e+07
	P6191	---	---	---	---	---	4.21	372.319				2.40068e+07	2.56965e+07	5.24264e+06	3.50079e+08	1.32346e+07	1.88817e+08	3.29879e+07	2.09979e+07	5.54102e+07	9.66502e+07	1.03912e+08	4.23282e+06
	P9287	---	---	---	---	---	3.655	739.103				1.87187e+07	1.33508e+07	1.11164e+07	1.14965e+07	9.68115e+06	6.67517e+06	4.31378e+07	3.10109e+07	3.63737e+07	7.07089e+06	2.54987e+07	2.21651e+07
	P10067	---	---	---	---	---	7.572	1104.04				2.80424e+07	4.44148e+07	4.83147e+07	2.41149e+07	3.27952e+07	1.71999e+07	4.39824e+07	5.97734e+07	4.21796e+07	1.86578e+07	2.06534e+07	2.13134e+07
	P9469	---	---	---	---	---	2.09	772.587				6.5911e+06	9.80856e+07	7.21129e+07	998565	2.18695e+06	4.34689e+07	5.22737e+06	2.50438e+06	4.41799e+07	1.00114e+07	1.28379e+07	9.06244e+06
	P10012	---	---	---	---	---	7.301	1062.54				4.78248e+07	5.56928e+07	3.21703e+07	2.39489e+07	1.24954e+07	4.54216e+06	4.50131e+07	5.05866e+07	3.37644e+07	1.0779e+07	1.60228e+07	1.18931e+07
	P6971	---	---	---	---	---	3.73	428.374				8.181e+06	4.6942e+07	7.84219e+06	4.46883e+07	1.41548e+07	2.12732e+07	3.95361e+07	4.1357e+06	2.66189e+06	1.03789e+08	2.03333e+08	9.57211e+06
	P9123	---	---	---	---	---	7.311	714.539				2.72443e+06	1.13708e+06	2.27212e+06	1.98563e+07	1.40798e+07	3.00765e+07	1.79114e+06	1.56347e+07	1.60889e+07	8.02291e+06	1.21683e+07	8.26934e+06
	P8640	---	---	---	---	---	7.491	620.97				6.28306e+07	4.56189e+07	7.65123e+07	4.74218e+07	3.44306e+07	1.44984e+07	3.80272e+07	5.14948e+07	6.24904e+07	6.19977e+07	4.44084e+07	5.49125e+07
	P9176	---	---	---	---	---	5.015	721.055				3.70303e+07	5.36969e+07	2.68732e+07	4.39144e+07	3.07492e+07	3.93829e+07	3.52339e+07	8.11329e+07	4.69275e+07	2.25763e+07	3.2526e+07	4.57138e+07
	P8909	---	---	---	---	---	3.918	675.543				3.89172e+07	8.72201e+07	1.56141e+07	1.54487e+07	2.92946e+06	3.40248e+07	9.35234e+07	3.38226e+06	5.28555e+06	1.13207e+08	9.74581e+07	1.55747e+06
	P7062	---	---	---	---	---	1.017	437.195				1.49005e+07	1.97363e+07	2.09266e+07	1.17076e+07	5.96127e+06	1.2539e+07	6.38968e+06	7.19613e+06	6.77083e+06	7.64509e+07	7.37576e+07	1.16903e+08
	P9800	---	---	---	---	---	7.699	886.042				2.96777e+07	9.71132e+06	3.2114e+07	1.87983e+07	1.95482e+07	1.40956e+07	2.94336e+07	2.49861e+07	3.81565e+07	6.06016e+06	2.42032e+06	4.04693e+06
	P5077	---	---	---	---	---	7.091	308.849				3.07952e+07	3.88292e+07	3.31341e+07	3.1972e+07	2.82232e+07	2.08337e+07	3.58019e+07	4.21527e+07	2.09167e+07	3.45512e+07	3.5e+07	3.26315e+07
	P6007	---	---	---	---	---	1.748	362.163				3.81665e+06	3.05025e+06	2.26543e+06	5.11781e+07	101760729	1.69205e+07	1.89939e+06	3.18461e+06	605662	1.00995e+07	8.92936e+06	7.33601e+06
	P9614	---	---	---	---	---	3.65	808.585				5.80932e+06	2.23017e+07	1.54213e+07	1.02282e+07	2.47321e+07	1.36252e+07	1.44311e+07	3.58644e+07	7.0287e+07	1.99974e+07	2.44297e+07	2.52386e+07
	P8906	---	---	---	---	---	4.039	675.542				3.89172e+07	8.71979e+07	1.56141e+07	1.36785e+07	5.46382e+07	3.40248e+07	9.35234e+07	2.29223e+06	5.28555e+06	1.8402e+07	1.63953e+07	9.53438e+07
	P1280	---	---	---	---	---	2.485	148.961				3.64657e+07	2.86062e+07	2.2579e+07	8.85846e+06	2.22784e+07	4.6568e+06	1.11121e+07	2.09733e+06	3.68824e+06	4.4112e+07	4.28498e+07	51589165
	P9465	---	---	---	---	---	2.26	772.583				1.34495e+06	9.05201e+07	1.12321e+07	978818	478836	7.97625e+06	2.71855e+06	3.6568e+06	4.63657e+07	7.32538e+07	2.06249e+07	4.09875e+07
	P6843	---	---	---	---	---	6.102	418.28				5.96486e+06	4.17499e+06	2.70149e+06	9.66081e+07	8.55685e+07	1.41289e+07	3.07971e+06	2.79906e+06	527027	1.80798e+07	1.88468e+07	1.58048e+07
	P8433	---	---	---	---	---	6.774	585.888				2.58296e+06	2.45061e+07	5.88968e+06	6.36415e+06	8.66558e+06	3.81744e+06	8.08148e+06	7.11631e+06	3.33786e+06	3.2564e+07	2.60147e+07	2.76276e+07
	P2282	---	---	---	---	---	10.084	186.995				4.10739e+06	2.74084e+06	5.06521e+06	2.7198e+06	1.39246e+07	6.87068e+06	8.27896e+06	2.34336e+07	6.74839e+06	1.05809e+06	1.32251e+06	3.48497e+06
	P9270	---	---	---	---	---	7.631	736.973				1.71446e+07	3.28191e+07	5.55683e+07	3.06907e+07	1.83389e+07	1.92058e+07	4.95287e+07	2.32205e+07	4.30497e+07	3.31087e+07	2.4378e+07	9.36435e+06
	P8220	---	---	---	---	---	4.413	550.388				3.03372e+07	1.28712e+08	1.63587e+07	2.3736e+07	1.28846e+07	6.23785e+06	5.20257e+07	3.81395e+06	2.36347e+06	5.65881e+07	5.59061e+07	4.88841e+07
	P8382	---	---	---	---	---	7.232	574.964				3.79323e+07	2.98516e+07	1.11975e+08	1.99243e+07	2.05394e+07	15406122	7.03231e+07	4.65608e+07	6.79345e+07	80935.5	424221	52041.9
	P9693	---	---	---	---	---	1.282	830.57				8.07867e+06	5.1491e+07	2.83774e+07	2.15119e+07	9.73502e+06	2.99336e+07	1.8869e+07	2.287e+07	4.6484e+07	3.73331e+07	3.62866e+07	4.49666e+07
	P8655	---	---	---	---	---	4.429	622.408				2.98033e+07	3.09183e+06	5.02204e+07	2.5812e+07	9.03114e+06	1.07432e+07	4.68782e+07	2.03299e+07	1.19468e+07	4.44591e+07	5.57629e+07	5.4046e+07
	P9268	---	---	---	---	---	0.853	736.542				6.26922e+06	2.68399e+07	2.62868e+07	2.42391e+07	7.51205e+06	1.29088e+07	1.07062e+07	1.43256e+07	2.71524e+07	3.28275e+07	3.28345e+07	3.32402e+07
	P9618	---	---	---	---	---	7.577	809.524				30935327	3.40383e+07	4.45547e+07	1.75243e+07	2.29374e+07	1.68264e+07	3.54854e+07	5.47551e+07	4.49153e+07	1.86672e+07	1.87629e+07	1.76082e+07
	P9729	---	---	---	---	---	7.674	845.046				3.01606e+07	1.52947e+07	3.48101e+07	2.47421e+07	2.73102e+07	1.80734e+07	2.73709e+07	2.65633e+07	3.48947e+07	1.23604e+07	2.65307e+07	1.262e+07
	P4685	---	---	---	---	---	2.437	288.29				5.33179e+08	6.9084e+08	6.13232e+08	7.63669e+08	374890592	4.81894e+08	9.52769e+08	4.62962e+08	5.37908e+08	1202349614	1264691208	1474943791
	P9976	---	---	---	---	---	7.193	1023				1.79993e+07	1.90972e+07	1.93829e+07	1.31532e+07	1.68701e+07	1.03439e+07	1.69649e+07	2.71173e+07	2.23749e+07	1.32461e+06	1.94612e+06	1.38947e+06
	P8888	---	---	---	---	---	7.388	668.047				1.46644e+07	1.61178e+07	2.93032e+07	398070	2.26865e+07	2.10899e+06	1.41421e+07	4.03885e+07	2.73213e+07	3.09578e+07	3.17181e+07	3.00185e+07
	P8922	---	---	---	---	---	3.888	678.47				1.84381e+07	5.96958e+06	7.2765e+07	3.93914e+07	1.87082e+07	2.65254e+07	4.565e+07	2.44409e+06	7.11105e+06	6.09551e+07	7.84088e+07	8.78756e+07
	P7052	---	---	---	---	---	7.617	436.013				1.6798e+07	3.20603e+07	3.02376e+07	2.54033e+07	3.64037e+07	2.23687e+07	2.9217e+07	4.58482e+07	3.37773e+07	3.2461e+07	1.64485e+07	1.19421e+07
	P2292	---	---	---	---	---	10.46	186.996				2.6098e+06	986155	1.49859e+06	2.03711e+06	5.68688e+06	3.55854e+06	2.03089e+06	1.11071e+07	7.91664e+06	5.2834e+06	1.23466e+07	3.29163e+06
	P7227	---	---	---	---	---	7.282	448.978				2.69853e+07	3.6545e+07	3.60022e+07	3.334e+08	3.19215e+07	1.76579e+07	3.64754e+07	4.68407e+07	3.51198e+07	1.58954e+08	1.40286e+08	1.32509e+08
	P9447	---	---	---	---	---	7.583	768.521				3.21176e+07	3.80339e+07	4.2361e+07	2.11652e+07	2.40542e+07	1.7386e+07	3.5991e+07	5.64219e+07	3.98972e+07	1.8567e+07	1.70948e+07	1.94779e+07
	P7608	---	---	---	---	---	5.693	487.179				4.94938e+07	9.72443e+06	2.69147e+07	1.74226e+07	4.69695e+07	5.2153e+06	8.5055e+07	6.38663e+07	6.54136e+07	1.48281e+07	1.65088e+07	1.38122e+07
	P9281	---	---	---	---	---	7.668	738.053				1.91439e+07	3.68624e+07	1.13325e+07	1.27039e+07	1.0849e+07	1.22269e+07	21942657	2.61185e+07	2.85108e+07	2.22864e+07	3.81662e+07	3.66424e+07
	P8754	---	---	---	---	---	7.778	642.032				3.06971e+07	2.87284e+07	3.33793e+07	5.11573e+06	6.46594e+06	5.79295e+06	2.50374e+07	3.93875e+07	3.12438e+07	4.25247e+06	2.13652e+06	3.54429e+06
	P9584	---	---	---	---	---	4.002	800.615				1.14303e+07	3.85282e+07	2.25173e+07	1.36169e+07	1.64852e+07	1.09126e+07	4.34762e+07	7.87407e+07	1.7571e+07	4.68743e+07	4.10782e+07	4.38016e+07
	P9377	---	---	---	---	---	7.313	755.538				1.81883e+06	679770	1.82442e+06	2.04442e+07	9.41824e+06	2.6727e+07	1.9843e+06	2.25383e+07	1.85831e+07	1.13684e+07	1.00333e+07	8.55128e+06
	P9192	---	---	---	---	---	7.768	724.034				1.85483e+07	1.94971e+07	2.14789e+07	2.6808e+06	3.69281e+06	2.90165e+06	1.39619e+07	2.49268e+07	1.96258e+07	1.65636e+06	834360	1.32389e+06
	P7182	---	---	---	---	---	5.141	446.053				2.6845e+07	1.3982e+08	5.45069e+07	1.27606e+07	5.35445e+07	1.492e+08	1.93205e+08	105253190	143832518	1.21593e+08	1.26472e+08	6.5258e+07
	P8675	---	---	---	---	---	7.091	626.827				2.47989e+07	3.54408e+07	2.70286e+07	4.40787e+07	3.63605e+07	2.48962e+07	2.76968e+07	3.40509e+07	6.44717e+06	7.9301e+07	6.16476e+07	8.33583e+07
	P7380	---	---	---	---	---	0.891	463.378				6.60026e+06	2.01333e+07	7.80756e+07	1.05859e+07	1.59982e+06	8.97531e+06	1.50735e+07	4.43698e+06	2.81865e+06	2.37391e+07	2.77953e+07	2.98887e+07
	P8068	---	---	---	---	---	6.696	530.846				8.5972e+06	6.78805e+07	1.86638e+07	4.16947e+07	4.07471e+07	1.6199e+07	1.79573e+07	1.63165e+07	9.56321e+06	1.49591e+08	1.30421e+08	1.43266e+08
	P7175	---	---	---	---	---	1.812	445.288				2.43248e+07	4.06733e+06	4.30791e+07	4.24644e+07	48620412	1.30591e+07	8.63352e+06	2.16126e+06	979969	5.25538e+06	1.08579e+07	1.82392e+07
	P2785	---	---	---	---	---	5.554	204.123				7.99068e+06	2.46295e+06	2.48658e+06	2.65882e+06	3.78582e+06	2.34234e+06	3.08942e+06	7.72523e+06	6.25649e+06	6.89822e+06	1.98815e+07	6.79321e+06
	P9688	---	---	---	---	---	7.36	829.003				5.55392e+07	5.251e+07	2.70797e+07	2.07686e+07	7.35993e+06	7.88614e+06	2.76397e+07	1.89239e+07	4.91928e+07	1.82847e+07	2.61767e+07	1.37556e+07
	P7022	---	---	---	---	---	0.879	433.285				3.79133e+06	1.65232e+07	1.00579e+07	1.91463e+07	9.07778e+06	7.496e+06	7.62783e+06	1.17914e+07	5.13101e+06	1.64149e+07	1.93745e+07	2.11662e+07
	P6934	---	---	---	---	---	8.959	426.246				7.17312e+07	184363633	5.36973e+07	2.53855e+07	6.98306e+07	2.88273e+07	7.06434e+07	1.49074e+08	7.56353e+07	4.91386e+07	4.90081e+07	4.72199e+07
	P6314	---	---	---	---	---	7.216	381.013				1.17472e+08	9.4399e+07	162758545	5.85614e+07	1.01434e+08	5.86003e+07	109950983	9.92538e+07	1.36604e+08	221010	1.71322e+06	227152
	P6819	---	---	---	---	---	7.119	416.896				1.41999e+07	4.97002e+07	3.33078e+07	1.66698e+07	2.79765e+07	2.45325e+07	2.02234e+07	3.9684e+07	2.11549e+07	4.98294e+07	4.23545e+07	5.04474e+07
	P7614	---	---	---	---	---	7.087	487.93				1.54208e+07	1.3939e+07	9.24962e+06	1.54886e+07	8.13479e+06	1.57869e+07	1.91969e+07	1.76945e+07	1.28696e+07	2.13827e+07	1.6794e+07	2.02011e+07
	P6839	---	---	---	---	---	1.039	418.248				4.43788e+06	6.66618e+06	1.08572e+07	1.51482e+07	4.66299e+06	7.49121e+06	1.24376e+07	5.41733e+06	874748	1.08446e+07	8.74914e+06	1.43589e+07
	P7306	---	---	---	---	---	0.902	454.368				2.6544e+07	3.38521e+07	3.19657e+07	7.46867e+06	1.04105e+07	1.46654e+07	3.07477e+07	3.22505e+07	3.10285e+07	2.0814e+07	2.10333e+07	1.94632e+07
	P6576	---	---	---	---	---	4.417	398.327				1.17983e+07	1.01735e+07	5.97353e+06	3.63932e+07	2.22317e+07	6.23535e+07	1.91761e+07	5.25676e+07	3.8705e+07	8.38227e+07	1.35441e+08	7.50414e+07
	P5112	---	---	---	---	---	1.506	310.89				2.16558e+07	2.64357e+07	5.24831e+07	1.1796e+07	1.31358e+07	4.08125e+07	2.08985e+07	3.28157e+07	5.41386e+07	1.97939e+07	1.70784e+07	1.54555e+07
	P8872	---	---	---	---	---	7.461	664.998				5.4484e+07	6.44966e+07	2.60847e+07	3.71873e+07	2.71374e+07	3.01687e+07	3.76112e+07	2.56837e+07	4.74646e+07	2.85057e+07	8.50332e+07	8.07878e+07
	P9571	---	---	---	---	---	3.977	796.585				9.36465e+06	2.53055e+07	2.42528e+07	1.74684e+07	6.84552e+06	18446728	2.26024e+07	2.44612e+07	2.18792e+07	3.21655e+07	3.50448e+07	3.87286e+07
	P6683	---	---	---	---	---	1.205	407.221				1.72843e+06	2.29319e+06	1.67509e+06	1.28522e+07	1.2297e+07	2.51997e+06	2.19715e+06	1.02706e+06	761409	7.56984e+06	5.72296e+06	4.92505e+06
	P9026	---	---	---	---	---	3.731	701.558				9.29595e+06	1.05009e+08	7505799	4.00613e+07	3.28019e+06	7.808e+06	6.68114e+07	3.16236e+06	4.88807e+06	1.04924e+08	1.48017e+08	3.05977e+06
	P7788	---	---	---	---	---	2.227	504.337				6.11093e+07	3.52548e+07	7.21597e+07	9.3956e+07	1.28893e+08	2.1539e+07	7.98463e+07	7.98509e+07	3.11882e+07	5.27607e+07	5.15392e+07	5.55157e+07
	P5501	---	---	---	---	---	3.871	334.089				6.55339e+07	5.07985e+06	2.54408e+08	1.78329e+08	736856	3.20548e+07	3.01329e+06	3.94386e+06	56305.7	4.15838e+07	3.48046e+07	6.6734e+07
	P7592	---	---	---	---	---	0.938	485.291				6.53421e+06	2.80823e+07	4.71109e+06	1.42744e+07	5.59052e+06	1.55849e+07	8.80094e+06	7.12582e+06	7.51327e+06	2.06397e+07	2.58931e+07	2.92784e+07
	P6577	---	---	---	---	---	1.051	398.327				1.54887e+07	1.45428e+07	1.96473e+07	1.38587e+07	5.42487e+06	1.78002e+07	1.22986e+07	1.84151e+07	1.67539e+07	1.67401e+07	1.00043e+07	1.59713e+07
	P7848	---	---	---	---	---	4.875	509.379				1.12877e+07	1.68061e+07	1.04646e+07	1.53602e+07	1.65845e+07	1.00283e+07	1.90389e+07	2.75251e+07	1.59663e+07	1.85251e+07	1.58318e+07	1.62056e+07
	P8530	---	---	---	---	---	1.263	603.418				1.20017e+07	1.2556e+07	1.59492e+07	1.49723e+07	8.1002e+06	1.14542e+07	1.03876e+07	4.35486e+07	1.32864e+07	1.23445e+07	1.26229e+07	1.13428e+07
	P8984	---	---	---	---	---	4.042	689.558				4.05089e+07	9.93862e+06	5.15798e+07	1.89215e+07	4.32236e+07	4.73153e+07	1.00301e+07	1.73502e+06	4.08116e+06	1.35622e+07	1.4092e+07	1.14357e+08
	P6801	---	---	---	---	---	7.182	416.07				6.01924e+07	4.4923e+06	3.89373e+06	6.11523e+07	3.30427e+07	5.77373e+07	8.30428e+07	1.72652e+07	3.29531e+06	36433.6	374161	58906.3
	P5079	---	---	---	---	---	6.729	308.85				2.35519e+07	8.59144e+07	3.75626e+07	4.74291e+07	3.81184e+07	1.77075e+07	4.05471e+07	3.69003e+07	3.01101e+07	6.81786e+07	6.86399e+07	6.39733e+07
	P8910	---	---	---	---	---	4.596	675.543				5.95916e+06	1.69541e+07	9.43747e+06	5.82534e+06	9.97302e+06	5.35496e+06	1.23496e+07	2.64686e+07	1.48703e+07	2.01415e+07	2.30329e+07	2.94789e+07
	P9442	---	---	---	---	---	1.289	766.573				1.09938e+07	2.06062e+07	8.38972e+06	1.28194e+07	8.6049e+06	7.80503e+06	1.80991e+07	1.72482e+07	1.8174e+07	2.72747e+07	2.1071e+07	2.71827e+07
	P8156	---	---	---	---	---	2.347	541.263				4.98358e+07	1.11765e+07	3.39957e+07	5.4521e+07	6.82891e+07	8.6917e+06	1.46013e+07	1.21772e+07	3.16139e+06	6.36522e+07	5.54567e+07	6.96431e+07
	P8412	---	---	---	---	---	7.425	582.994				4.59987e+07	7.85707e+07	1.17467e+08	2.73889e+07	3.77764e+07	2.57993e+07	5.49764e+07	9.4811e+07	4.59923e+07	111711921	6.9516e+07	3.34472e+07
	P9927	---	---	---	---	---	7.262	982.985				2.40367e+07	2.34707e+07	3.50556e+07	1.01094e+07	1.10038e+07	6.71237e+06	3.00247e+07	2.65484e+07	3.6171e+07	54565.9	457484	90184.6
	P8289	---	---	---	---	---	1.162	559.472				1.09191e+07	1.57528e+07	7.60037e+06	1.75614e+07	2.00822e+07	1.16465e+07	2.01535e+07	2.27557e+07	9.62573e+06	2.17795e+07	2.48966e+07	2.29831e+07
	P9325	---	---	---	---	---	1.292	744.555				2.35933e+07	5.51216e+07	3.68756e+07	1.76305e+07	1.81743e+07	2.28216e+07	1.90541e+07	2.28976e+07	2.89838e+07	3.7104e+07	3.81628e+07	4.55742e+07
	P5148	---	---	---	---	---	1.511	312.889				2.00017e+07	2.56366e+07	5.25746e+07	1.01083e+07	1.28118e+07	4.0993e+07	2.00048e+07	3.12189e+07	5.38608e+07	1.82544e+07	1.56533e+07	1.38754e+07
	P7210	---	---	---	---	---	5.215	448.05				7.7554e+07	3.06143e+07	1.55343e+08	3.8405e+07	5.23566e+07	9.32069e+07	9.44057e+07	6.91121e+07	9.81914e+07	7.95725e+07	7.7697e+07	4.31638e+07
	P9070	---	---	---	---	---	3.836	707.076				3.83971e+07	6.21764e+07	3.15602e+07	2.45478e+07	6.59228e+06	2.35965e+07	7.27799e+07	8.49801e+06	3.25644e+07	8.79948e+06	4.30727e+07	3.70054e+07
	P7080	---	---	---	---	---	7.592	438.128				1.38701e+08	2.72108e+07	2.90145e+07	1.98792e+07	2.84035e+07	1.39757e+07	6.87256e+07	2.15085e+07	6.76929e+06	8.32051e+07	8.26713e+07	2.79864e+07
	P8657	---	---	---	---	---	1.343	622.408				2.96174e+07	3.59162e+06	2.27614e+07	1.81564e+07	7.20909e+06	4.01333e+06	4.30298e+07	1.67788e+07	7.45269e+06	40104793	3.79495e+07	1.0122e+06
	P7208	---	---	---	---	---	4.265	448.05				1.20713e+07	1.15011e+07	1.51738e+07	8.00885e+06	7.69176e+06	2.16308e+07	2.85436e+07	6.79455e+06	3.30765e+07	2.89865e+07	22040030	6.59843e+06
	P9529	---	---	---	---	---	7.606	784.976				3.31984e+07	2.63072e+07	6.80262e+07	1.87757e+07	3.63347e+07	1.85406e+07	2.72324e+07	2.83223e+07	4.31753e+07	2.39072e+07	1.88514e+07	2.84623e+07
	P9179	---	---	---	---	---	5.18	721.055				4.3686e+07	2.4341e+07	2.13504e+07	4.83015e+06	2.20382e+07	2.45335e+07	1.69932e+07	8.1542e+07	5.20868e+07	3.87396e+07	2.68339e+07	3.12657e+07
	P7552	---	---	---	---	---	2.257	481.262				4.0377e+07	2.94589e+07	4.30861e+07	5.16677e+07	8.98953e+07	1.08006e+07	2.56637e+07	2.36334e+07	1.23698e+07	5.71528e+07	7.41431e+07	7.4024e+07
	P5907	---	---	---	---	---	6.739	355.97				2.62179e+07	3.77054e+07	2.48976e+07	2.73689e+07	2.30255e+07	2.17929e+07	2.81683e+07	2.6283e+07	3.1318e+07	4.44524e+07	4.47102e+07	4.33229e+07
	P10007	---	---	---	---	---	7.686	1050.05				1.5062e+07	8.72299e+06	1.98448e+07	1.20048e+07	1.24244e+07	8.446e+06	1.76825e+07	1.58742e+07	2.23826e+07	1.39558e+06	826586	1.06714e+06
	P9273	---	---	---	---	---	7.284	737.068				1.28768e+07	2.93153e+07	7.75014e+06	8.74883e+06	2.04093e+07	2.01887e+07	1.52138e+07	1.35089e+07	1.72116e+07	1.61249e+07	1.82472e+07	1.91901e+07
	P9911	---	---	---	---	---	1.262	968.674				4.24583e+06	6.57025e+06	1.08125e+07	1.04438e+07	3.99495e+06	6.9014e+06	3.80042e+06	1.79774e+07	5.91268e+06	7.5382e+06	6.52513e+06	7.54033e+06
	P8738	---	---	---	---	---	5.383	638.401				16876584	157864	1.1769e+07	4.86258e+06	6.0554e+06	6.00555e+06	1.6935e+07	6.70587e+06	2.60823e+06	3.42711e+07	3.43834e+07	3.87867e+07
	P6540	---	---	---	---	---	4.281	396.311				8.60203e+06	8.95846e+06	1.86989e+07	1.28246e+08	6.08238e+07	2.33524e+07	9.69733e+06	228380	1.28926e+06	2.98545e+07	3.11932e+07	3.1447e+07
	P8092	---	---	---	---	---	7.756	534.065				2.78918e+07	3.41135e+07	3.36377e+07	1.2994e+07	1.96369e+07	1.21028e+07	3.48938e+07	4.06576e+07	3.72361e+07	2.0927e+07	1.82637e+07	1.89822e+07
	P9874	---	---	---	---	---	7.366	939.533				5.73075e+07	5.02019e+07	4.43033e+07	1.88967e+07	2.49315e+07	1.8477e+07	5.97608e+07	6.88876e+07	3.67483e+07	1.43653e+07	2.64002e+07	2.06744e+07
	P5790	---	---	---	---	---	1.158	348.221				2.46404e+07	1.15185e+07	1.8587e+07	1.50437e+07	1.09357e+07	2.30154e+07	1.87762e+07	1.64296e+07	2.25872e+07	1.68867e+07	1.59221e+07	1.62713e+07
	P5959	---	---	---	---	---	2.211	358.369				4.71886e+06	1.30219e+07	5.06663e+07	5.16624e+07	3.05889e+07	7.32215e+06	4.29961e+07	6.269e+06	2.6275e+07	6.63142e+07	7.01913e+07	7.96444e+07
	P5898	---	---	---	---	---	0.952	354.337				5.90592e+06	2.15911e+07	1.0197e+07	1.2425e+07	4.42588e+06	8.54411e+06	9.45453e+06	7.52703e+06	5.11311e+06	3.04206e+07	3.64277e+07	4.36076e+07
	P7743	---	---	---	---	---	1.02	500.379				607040	753671	4409284	331138	691695	388909	4.51691e+06	1.3226e+07	3.21098e+06	3.83105e+06	3.0428e+06	2.54503e+06
	P9667	---	---	---	---	---	1.289	820.586				8.54759e+06	2.2645e+07	2.84581e+07	1.67928e+07	7.68716e+06	3.84902e+07	1.19975e+07	1.71672e+07	5.02694e+07	2.81638e+07	2.77035e+07	3.10322e+07
	P6942	---	---	---	---	---	4.123	426.359				7.75875e+06	9.96175e+06	3.58625e+07	1013984889	4.58205e+08	5.92718e+07	9.83488e+06	9.7984e+06	6.86946e+07	1.30557e+08	5.4535e+07	4.70763e+08
	P5770	---	---	---	---	---	6.76	347.017				5.06079e+07	6.60279e+07	5.64612e+07	2.04425e+07	1.78209e+07	2.68629e+07	7.71247e+07	8.83299e+07	1.0507e+08	3.15695e+07	2.97293e+07	2.90377e+07
	P2389	---	---	---	---	---	8.291	190.144				3.36064e+06	5.67941e+06	2.10506e+06	6.9757e+07	1.10692e+08	7.63631e+07	1.31661e+06	4.16569e+06	1.23861e+06	2.36632e+07	3.47663e+07	2.67019e+07
	P6603	---	---	---	---	---	3.838	400.342				1.16157e+07	3.25784e+06	2.49786e+06	2.22061e+07	4.2782e+06	6.5171e+06	1.29008e+07	6.50463e+07	40957675	1.41082e+07	2.19398e+07	1.19429e+06
	P9072	---	---	---	---	---	3.917	707.076				2.77048e+07	6.20722e+07	2.98439e+07	2.45478e+07	2.8738e+07	9.9938e+06	7.28327e+07	3.5143e+07	1.52e+07	4.32608e+07	4.29715e+07	3.70054e+07
	P8800	---	---	---	---	---	7.283	652.526				3.39907e+07	6.46811e+07	2.10287e+07	1.47361e+07	2.20135e+07	1.02872e+07	4.60194e+07	5.42723e+07	4.38672e+07	8.972e+06	6.5761e+06	8.89499e+06
	P9903	---	---	---	---	---	7.694	968.046				2.21002e+07	7.55607e+06	2.25074e+07	1.39775e+07	1.55899e+07	1.06506e+07	2.62516e+07	2.04554e+07	3.0131e+07	5.20989e+06	3.09346e+06	2.72012e+06
	P9692	---	---	---	---	---	3.947	830.569				3.86579e+06	3.41696e+07	2.61067e+07	1.84565e+07	7.22696e+06	1.92156e+07	1.29238e+07	1.89395e+07	2.18137e+07	3.08618e+07	39857815	4.70152e+07
	P9990	---	---	---	---	---	4.819	1039.67				1.06008e+07	2.85229e+07	3.65695e+07	7.41509e+06	6.30306e+06	5.25999e+06	8.35903e+06	1.67275e+07	1.04391e+07	1.51605e+07	1.59424e+07	1.37186e+07
	P9569	---	---	---	---	---	7.316	796.543				1.46768e+06	359980	1.82481e+06	1.37444e+07	9.14268e+06	1.96899e+07	3.29778e+06	1.83451e+07	1.33674e+07	9.2732e+06	9.1123e+06	7.941e+06
	P7296	---	---	---	---	---	8.24	454.156				1.37307e+06	975354	1.52374e+06	3.84216e+07	4.25401e+07	3.98909e+07	1.77602e+06	2.02914e+06	1.40811e+06	1.36996e+07	1.39771e+07	1.4668e+07
	P6800	---	---	---	---	---	6.571	416.003				2.33687e+06	2.33105e+06	1.27306e+07	3.08536e+07	2.83526e+07	1.57151e+07	3.15289e+06	1.00199e+06	271672	1.40698e+06	1.086e+06	1.19797e+06
	P9327	---	---	---	---	---	4.015	744.588				1.34695e+07	3.2678e+07	1.86485e+07	1.32768e+07	1.04148e+07	9.77563e+06	3.20334e+07	5.2037e+07	1.45697e+07	3.79039e+07	3.88014e+07	4.51517e+07
	P9966	---	---	---	---	---	4.627	1015.68				1.40531e+07	2.14612e+07	2.80719e+07	1.65954e+07	1.09307e+07	1.37696e+07	3.97126e+06	1.10922e+07	1.60209e+06	1.36894e+07	8.344e+06	2.48771e+07
	P7329	---	---	---	---	---	7.685	456.967				2.63371e+07	4.82864e+07	2.72066e+07	1.49914e+07	2.98377e+07	7.26157e+06	2.67529e+07	2.7706e+07	4.07195e+07	3.08607e+07	3.22216e+07	3.5637e+07
	P8948	---	---	---	---	---	7.282	682.022				1.0264e+07	3.4546e+07	3.49148e+07	1.0971e+07	1.11324e+07	6.5293e+06	9.9945e+06	1.13322e+07	1.62897e+07	684379	1.99244e+06	1.3913e+06
	P9807	---	---	---	---	---	7.58	891.526				2.15017e+07	2.55789e+07	3.683e+07	1.47014e+07	1.92424e+07	1.4467e+07	2.57807e+07	4.24688e+07	2.67886e+07	5.43308e+06	1.43009e+07	1.35439e+07
	P9220	---	---	---	---	---	3.93	729.591				6946037	2.38121e+06	3.11079e+07	3.0493e+07	2.60483e+06	7.12253e+06	4.97545e+06	2.19624e+06	3.37764e+06	5.98611e+06	1.32776e+07	1.14856e+08
	P8362	---	---	---	---	---	0.684	572.231				1.94051e+07	2.29423e+07	9.92303e+06	1.05782e+07	8.63383e+06	5.37203e+06	1.82352e+07	2.15134e+07	1.66356e+07	1.41328e+07	1.25301e+07	1.2709e+07
	P9635	---	---	---	---	---	2.159	813.62				2.54572e+06	4.45747e+06	5.04793e+06	2.2188e+06	1.60122e+06	1.52634e+06	8.10996e+06	995961	1.54135e+06	3.24825e+07	5.4718e+07	3.48213e+07
	P5146	---	---	---	---	---	6.254	312.679				3.43642e+07	1.16279e+07	9.73246e+06	9.50543e+06	6.05826e+06	5.3681e+06	1.41829e+07	4.17974e+06	485160	1.37553e+07	9.6064e+06	1.14897e+07
	P7328	---	---	---	---	---	7.538	456.966				6.17144e+07	6.09422e+07	3.1688e+07	2.83257e+07	2.98377e+07	3.38714e+07	4.79806e+07	2.03728e+07	1.8647e+07	4.31436e+07	4.59762e+07	4.88685e+07
	P6134	---	---	---	---	---	1.373	368.353				2.18568e+07	2.74156e+07	2.37285e+06	7.25376e+06	6.88148e+06	488166	1.72781e+06	655830	587023	3.6774e+07	5.88391e+07	5.2448e+07
	P8133	---	---	---	---	---	7.499	538.968				9.05287e+07	8.32544e+07	8.96659e+07	6.31564e+07	3.83158e+07	5.48701e+07	6.31638e+07	7.87865e+07	7.79603e+07	6.00981e+07	5.74884e+07	7.95333e+07
	P9299	---	---	---	---	---	3.715	741.098				1.61747e+07	9.0004e+07	7.90448e+07	1.37805e+07	1.05759e+07	4.62484e+07	5.1782e+07	4.40632e+07	4.27814e+07	1.08035e+07	3.30784e+07	1.24081e+07
	P6250	---	---	---	---	---	1.261	376.306				1.67437e+06	5.40523e+06	2.73708e+06	1.54144e+06	2.27974e+06	6.33371e+06	4.04375e+06	2.30414e+06	1.57663e+06	4.72483e+06	4.08621e+06	906404
	P6090	---	---	---	---	---	4.733	366.263				879503	803997	7450966	3.27958e+07	1.42915e+07	3.24707e+07	526343	213653	4.92122e+06	8.44786e+06	7.75494e+06	7.73299e+06
	P9196	---	---	---	---	---	7.091	724.802				7.70704e+06	1.11714e+07	7.9456e+06	1.32605e+07	1.1551e+07	7.464e+06	8.15358e+06	9.27077e+06	1.55255e+06	2.43043e+07	1.77913e+07	2.61908e+07
	P9502	---	---	---	---	---	2.648	780.551				237959	3.78312e+07	6.15161e+06	978283	376457	6.43457e+06	1.33138e+06	2.49831e+06	3.62448e+06	5.99188e+07	3.45906e+07	5.67372e+07
	P6320	---	---	---	---	---	0.933	381.279				5.0924e+07	6.50373e+07	4.30061e+07	1.89198e+07	2.16845e+07	2.81984e+07	5.12134e+07	4.22391e+07	4.66263e+07	3.41512e+07	3.22942e+07	3.27489e+07
	P7140	---	---	---	---	---	4.648	442.353				1.8851e+06	2.10708e+06	4.41018e+06	5.68664e+07	3.74858e+07	3.2149e+07	3.85748e+06	1.88664e+06	2.65459e+06	1.32966e+07	1.24643e+07	1.77361e+07
	P9815	---	---	---	---	---	7.348	898.536				6.98636e+07	8.54202e+07	3.88052e+07	2.398e+07	2.59521e+07	2.29883e+07	6.8249e+07	8.50488e+07	7.67954e+07	3.48098e+07	1.47672e+07	1.80244e+07
	P7729	---	---	---	---	---	5.271	499.057				9.19993e+07	1.37316e+08	5.62866e+07	7.59305e+07	3.75549e+07	4.91128e+07	5.36496e+07	1.02592e+08	7.57687e+07	8.87396e+07	3.2129e+06	5.02542e+07
	P9201	---	---	---	---	---	1.155	725.445				1.2042e+07	1.3308e+07	2.23908e+07	1.4872e+07	6.10412e+06	1.06914e+07	6.08594e+06	8.01897e+06	3.58629e+06	2.81931e+07	3.26549e+07	3.13562e+07
	P8852	---	---	---	---	---	7.76	660.117				95824.6	85198.7	264678	1.36857e+07	1.6529e+07	4.45262e+06	90882.6	220705	523412	4.72482e+06	3.06147e+06	3.6053e+06
	P9530	---	---	---	---	---	7.457	784.98				3.93659e+07	5.59174e+07	1.5303e+07	1.70955e+07	3.50909e+07	1.41525e+07	4.1453e+07	2.61555e+07	2.06876e+07	3.27782e+07	3.98857e+07	2.46488e+07
	P8787	---	---	---	---	---	3.998	650.441				2.9817e+07	1.16438e+07	7.99677e+07	4.06997e+07	2.25936e+07	3.78505e+07	3.43582e+07	3.73029e+06	9.35797e+06	6.42326e+07	6.94364e+07	8.30368e+07
	P8667	---	---	---	---	---	1.27	625.43				7.66743e+06	7.40795e+06	1.09198e+07	1.28277e+07	5.61748e+06	7.21765e+06	6.65989e+06	3.10774e+07	1.01966e+07	7.10024e+06	8.2716e+06	8.19718e+06
	P6287	---	---	---	---	---	1.129	379.227				1.33676e+07	7.0817e+06	4.99776e+06	3.18894e+07	2.75675e+07	7.74691e+06	1.52888e+07	1.14447e+07	8.49932e+06	1.39608e+07	1.32404e+07	1.24222e+07
	P2791	---	---	---	---	---	1.265	204.123				4.16907e+07	2.4171e+07	3.37266e+07	4.5145e+07	4.04939e+07	6.7414e+07	6.21069e+07	1.23661e+08	3.26634e+07	4.6171e+07	4.81668e+07	3.03767e+07
	P1972	---	---	---	---	---	6.754	176.876				2.21667e+07	6.05717e+07	2.95041e+07	2.2072e+07	2.12166e+07	1.53967e+07	2.63789e+07	2.47087e+07	23024407	1.40295e+07	7.91983e+07	1.57133e+07
	P6613	---	---	---	---	---	3.366	401.262				5.50455e+07	1.38936e+07	6.5295e+07	6.40117e+07	6.87866e+07	2.04635e+07	1.57384e+07	3.19739e+07	1.68557e+07	3.5031e+07	3.69543e+07	3.26503e+07
	P9663	---	---	---	---	---	7.398	818.977				4.48498e+07	4.43738e+07	6.56593e+07	2.05132e+07	1.70642e+07	1.53296e+07	1.08802e+08	8.90961e+07	3.24183e+07	3.43233e+07	2.36193e+07	1.70558e+07
	P9563	---	---	---	---	---	3.999	794.569				2.47002e+06	1.63843e+07	1.72882e+07	3.25125e+06	2.54835e+06	6.5272e+06	6.17253e+06	1.11232e+07	8.85283e+06	1.33297e+07	1.45351e+07	1.66164e+07
	P7953	---	---	---	---	---	4.645	519.327				2.64455e+07	6.66741e+07	5.91519e+07	2.33124e+07	3.61815e+07	3.09165e+07	2.20461e+07	3.26709e+07	2.22907e+07	3.21949e+07	2.44664e+07	4.05469e+07
	P6299	---	---	---	---	---	1.297	380.175				1.51851e+06	2.44424e+06	258776	7.25019e+07	7.79466e+07	2.33304e+06	561359	758905	120566	1.25645e+07	1.11692e+07	9.67933e+06
	P8565	---	---	---	---	---	2.654	608.386				9.59077e+07	1.60928e+07	1.30095e+08	1.51161e+07	2.25267e+07	1.3757e+07	4.31637e+07	2.36865e+07	1.93907e+07	4.06222e+07	7.81633e+07	7.12242e+07
	P341	---	---	---	---	---	10.453	104.993				1.14146e+07	1.00693e+07	3.09664e+07	1.38099e+07	1.52948e+07	1.32952e+07	1.28501e+07	3.11375e+07	1.92318e+07	2.12729e+07	2.40327e+07	1.87461e+07
	P7612	---	---	---	---	---	6.742	487.912				5.78779e+06	3.55516e+07	1.04212e+07	9.79079e+06	1.19593e+07	8.06285e+06	1.45161e+07	1.35907e+07	8.34001e+06	4.01956e+07	3.82197e+07	3.67709e+07
	P9433	---	---	---	---	---	7.244	764.027				8.09683e+06	7.52643e+06	1.63121e+07	8.13538e+06	5.75047e+06	3.32516e+06	7.24443e+06	1.9382e+07	3.34636e+07	82458.2	384756	85307.9
	P9823	---	---	---	---	---	7.553	902.057				2.35803e+07	7.28911e+06	1.98377e+07	2.4742e+07	2.13168e+07	3.49673e+07	2.60962e+07	2.64547e+07	7.66792e+07	1.76881e+07	1.50901e+07	1.84852e+07
	P6949	---	---	---	---	---	9.407	426.988				1.93307e+06	1.11626e+06	3.56239e+06	442332	8896.91	2.09426e+07	5.66257e+06	1.37113e+07	8.60715e+06	2.00914e+06	1.35507e+06	537441
	P7943	---	---	---	---	---	4.506	518.321				1.68454e+07	3.66466e+07	1.60708e+07	6.19013e+06	1.02606e+07	9.85823e+07	7.69137e+07	2.37967e+08	2.53831e+08	1.22738e+07	8.15473e+07	9.54887e+06
	P7495	---	---	---	---	---	1.252	474.327				1.97952e+07	2.04044e+06	1.84224e+07	1.80211e+07	1.61825e+07	4.08971e+06	956563	3.83859e+06	2.75413e+06	8.43048e+06	8.50677e+06	6.65532e+06
	P5647	---	---	---	---	---	0.916	341.26				1.14096e+06	1.2314e+07	893757	2.80015e+06	181275	8.18206e+06	2.20662e+06	5.38099e+07	5.9576e+07	2.61943e+07	3.05035e+07	3.67662e+07
	P7758	---	---	---	---	---	4.348	501.053				2.71394e+07	5.2891e+07	1.29169e+07	1.5733e+07	1.83731e+07	2.0967e+07	4.50789e+07	2.0153e+07	2.91493e+07	4.763e+07	2.64737e+07	3.28113e+07
	P7762	---	---	---	---	---	4.523	502.292				7.30973e+07	1.03873e+08	1.51882e+07	5.56414e+06	1.98246e+06	1.48584e+06	3.98077e+07	2.30119e+07	4.95884e+07	2023121	4.32937e+07	905129
	P9380	---	---	---	---	---	2.234	756.553				2.66725e+06	1.68568e+08	1.1224e+08	1.78718e+06	1.258e+06	3.9375e+07	5.51164e+06	919717	3.30772e+07	1.93307e+07	2.07744e+07	2.45561e+07
	P9523	---	---	---	---	---	3.658	784.584				2.95075e+07	3.80801e+07	2.07302e+07	1.70978e+07	4.00382e+07	4.56116e+07	1.80012e+07	5.71876e+07	1.93388e+07	7.10886e+07	3.97464e+07	3.8667e+07
	P9011	---	---	---	---	---	1.39	696.44				3.67008e+07	8.99333e+06	5.0605e+07	5.12759e+07	6.84574e+07	1.273e+07	1.08012e+07	1.80866e+07	7.97438e+06	1.89968e+07	1.4451e+07	2.37648e+07
	P9180	---	---	---	---	---	4.639	721.056				1.52381e+07	1.48417e+07	2.11094e+07	1.19228e+07	1.29067e+07	1.44365e+07	3.82342e+07	2.65168e+07	3.7019e+07	2.87974e+07	1.1979e+07	2.87896e+07
	P7555	---	---	---	---	---	4.675	481.313				1.07448e+07	2.51866e+07	1.04543e+07	1.34473e+07	1.15496e+07	2.8792e+06	2.38765e+06	6.07482e+06	857956	8.0582e+06	1.80764e+07	1.6772e+07
	P7501	---	---	---	---	---	8.41	475.203				3.94676e+07	1.6189e+07	1.63884e+07	5.27442e+07	4.85963e+07	9.45453e+07	9.10701e+07	1.62285e+07	9.85747e+07	3.40533e+07	3.11771e+07	3.97409e+07
	P8303	---	---	---	---	---	1.693	564.358				6.30489e+07	3.47278e+07	9.25331e+07	1.31002e+08	1.24525e+08	2.78627e+07	5.49871e+07	5.01001e+07	3.31969e+07	7.20137e+07	6.81219e+07	6.79082e+07
	P7940	---	---	---	---	---	6.588	518.092				857535	266538	2.91864e+06	9.59735e+06	9.47909e+06	3.23619e+06	1.99048e+06	1.28589e+06	6.80777e+06	1.91028e+07	1.73517e+07	1.55207e+07
	P10042	---	---	---	---	---	8.668	1089.2				1.65548e+07	1.64984e+07	8.40714e+06	1.10941e+07	1.31854e+07	1.02756e+07	4.00945e+07	2.79912e+07	1.11452e+07	9.55951e+06	1.09261e+07	1.04648e+07
	P8859	---	---	---	---	---	7.202	662.08				3.16817e+07	1.00114e+06	2.5952e+06	1.50193e+07	9.74334e+06	1.61074e+07	2.56941e+07	4.15879e+06	800848	57728.7	1.99643e+06	62817.7
	P6594	---	---	---	---	---	5.323	400.269				2.80993e+06	3.20108e+06	3.62824e+06	1.28205e+08	1.03214e+08	6.47417e+06	2.42146e+06	3.3949e+06	939755	7.96323e+07	8.29677e+07	1.01014e+08
	P6391	---	---	---	---	---	4.34	386.327				5.16647e+06	2.65335e+06	1.35948e+07	8.34746e+07	4.31228e+07	3.86856e+07	2.8341e+06	7.04496e+06	7.73069e+06	2.66751e+07	2.47184e+07	3.07628e+07
	P6240	---	---	---	---	---	6.564	376.052				2.84819e+06	2.97987e+06	1.86558e+07	4.64189e+07	4.55653e+07	1.92013e+07	3.38035e+06	938563	66907.5	5.77653e+07	5.2899e+07	4.92767e+07
	P8912	---	---	---	---	---	4.29	676.455				7.44655e+06	5.51912e+06	27703091	1.58947e+07	9.60084e+06	1.03724e+07	8.62666e+06	1.18606e+07	3.26546e+06	1.83569e+07	2.11149e+07	2.1565e+07
	P6804	---	---	---	---	---	7.76	416.147				3.63549e+08	1.40763e+08	1.03352e+08	7.51419e+07	8.36887e+07	5.4793e+07	2.48832e+08	7.55121e+07	3.22841e+07	1.75883e+08	1.76318e+08	1.53367e+08
	P7260	---	---	---	---	---	7.377	452.087				557754	745274	536609	5.52999e+07	5.83823e+07	8.42273e+07	469718	2.87404e+06	659647	2.72243e+07	2.56642e+07	2.95394e+07
	P8435	---	---	---	---	---	6.681	585.906				8.88217e+06	3.92009e+07	1.34489e+07	2.14198e+07	1.47539e+07	1.56347e+07	1.85857e+07	1.41634e+07	1.52161e+07	4.31869e+07	39088359	1.67674e+06
	P6643	---	---	---	---	---	6.744	403.967				1.68311e+07	5.23882e+07	2.54972e+07	3.3436e+07	2.12966e+07	2.32554e+07	3.46817e+07	2.57448e+07	3.12144e+07	5.62106e+07	53168665	5.14065e+07
	P9973	---	---	---	---	---	7.347	1021.54				5.38647e+07	5.73988e+07	4.29715e+07	1.40053e+07	3.67337e+07	7.9742e+06	5.02039e+07	5.7192e+07	5.91831e+07	2.66152e+07	1.78927e+07	1.30494e+07
	P5958	---	---	---	---	---	2.11	358.369				2.24073e+07	6.8421e+07	5.06663e+07	5.16624e+07	3.05889e+07	4.2201e+07	4.29961e+07	3.88538e+07	4.7945e+07	6.63581e+07	7.01973e+07	7.96207e+07
	P9687	---	---	---	---	---	1.3	828.553				1.64056e+06	2.40108e+07	1.96012e+07	6.35479e+06	6.25999e+06	2.39054e+07	1.0626e+07	1.49002e+07	5.82514e+07	1.71628e+07	1.63951e+07	2.16976e+07
	P2787	---	---	---	---	---	10.46	204.123				2.62823e+06	986913	1.80049e+06	7.30006e+06	4.54584e+07	4.71162e+07	1.66383e+06	1.97448e+06	2.94644e+06	2.78101e+07	3.0286e+07	1.43393e+07
	P10114	---	---	---	---	---	7.441	1131.03				4.16696e+07	5.61996e+07	3.08984e+07	7.34449e+06	2.01705e+07	6.88949e+06	1.31947e+07	4.63261e+07	3.52696e+07	1.01782e+07	1.65264e+07	9.48603e+06
	P9938	---	---	---	---	---	4.568	991.673				1.14619e+07	1.34004e+07	1.12893e+07	2.64873e+07	1.44082e+07	1.96676e+07	1.03498e+07	9.6437e+06	1.12574e+07	1.6237e+07	1.07457e+07	2.61546e+07
	P8584	---	---	---	---	---	1.182	610.504				1.11774e+07	2.11397e+07	2.15922e+07	8.16697e+06	8.74116e+06	9.89678e+06	1.50517e+07	2.07662e+07	8.50661e+06	1.46009e+07	1.45762e+07	1.43203e+07
	P9118	---	---	---	---	---	4.286	714.063				1.7465e+07	5.81428e+07	9.05168e+06	1.24555e+07	1.78356e+07	1.94568e+07	2.09021e+07	3.80715e+07	2.53147e+07	9.60826e+06	2.41607e+07	2.15862e+07
	P8369	---	---	---	---	---	7.405	572.965				2.03909e+08	2.8426e+08	1.70688e+08	5.21845e+07	1.06978e+08	4.45702e+07	5.71901e+07	2.48019e+08	6.27094e+07	1.16094e+08	1.08734e+08	4.87056e+07
	P8940	---	---	---	---	---	0.852	680.482				1.25159e+07	4.90079e+07	5.16187e+07	4.66345e+07	1.0183e+07	2.3074e+07	1.75588e+07	2.62205e+07	4.84872e+07	6.70759e+07	7.25204e+07	7.05094e+07
	P7207	---	---	---	---	---	4.371	448.05				4.1077e+07	5.06322e+07	3.40786e+07	1.03636e+07	2.8757e+07	3.71601e+06	4.76613e+07	2.53082e+07	3.74924e+07	2.83735e+07	22040030	3.53029e+07
	P8746	---	---	---	---	---	4.447	639.435				1.02747e+07	8.60339e+06	1.03904e+07	2.30347e+07	1.20371e+07	1.0942e+07	2.37126e+07	1.03038e+07	7.44866e+06	2.17554e+07	2.13155e+07	2.34382e+07
	P7376	---	---	---	---	---	7.101	463.066				1.22466e+06	671145	860226	2.82538e+07	2.49985e+07	3.95644e+07	1.26539e+06	54354	894552	3.71088e+07	3.2271e+07	4.15955e+07
	P9430	---	---	---	---	---	7.696	763.538				2.06814e+07	9.2649e+06	1.96645e+07	1.15224e+07	1.54319e+07	9.25936e+06	1.86978e+07	1.94828e+07	2.5466e+07	4.95109e+06	2.63412e+06	2.81954e+06
	P8549	---	---	---	---	---	1.512	605.744				1.6078e+07	2.03788e+07	4.22148e+07	8.82073e+06	9.93105e+06	3.31579e+07	1.65706e+07	2.51051e+07	4.81946e+07	1.59544e+07	1.30237e+07	1.13925e+07
	P9564	---	---	---	---	---	3.948	794.605				7.935e+06	1.76797e+07	8.32306e+06	1.68041e+07	7.71262e+06	8.12847e+06	2.11208e+07	3.68643e+07	1.00084e+07	2.71713e+07	2.80474e+07	3.34462e+07
	P9253	---	---	---	---	---	7.48	734.526				3.68005e+07	1.49236e+07	1.31977e+07	2.54537e+07	3.42238e+07	2.76704e+07	1.44735e+07	1.69626e+07	3.66327e+07	1.83078e+07	2.20719e+07	7.74559e+06
	P7731	---	---	---	---	---	3.966	499.057				7.32049e+07	6.56375e+07	8.73116e+07	2.54741e+07	4.56411e+07	1.95968e+07	3.79047e+07	4.75451e+07	8.87437e+07	4.85976e+07	4.88252e+07	4.37429e+07
	P9662	---	---	---	---	---	7.605	818.977				1.19671e+07	1.20748e+07	1.23146e+07	1.55794e+07	1.30442e+07	1.44799e+07	1.28232e+07	1.58502e+07	2.38751e+07	1.06921e+07	1.2338e+07	1.77542e+07
	P9739	---	---	---	---	---	7.742	851.109				2.03322e+07	1.1637e+07	2.06861e+07	1.33191e+07	1.51884e+07	9.55049e+06	2.39353e+07	1.71206e+07	3.00822e+07	9.86245e+06	8.59695e+06	1.02379e+07
	P8181	---	---	---	---	---	7.551	545.018				1.03658e+07	1.00184e+07	1.35098e+07	1.44771e+07	1.58197e+07	2.35985e+07	1.93534e+07	1.89266e+07	1.17073e+07	4.2614e+07	1.47847e+07	3.3455e+07
	P4770	---	---	---	---	---	7.088	292.876				1.17773e+07	2.97927e+07	2.24437e+07	9.00981e+06	1.21102e+07	1.10228e+07	1.37094e+07	2.78651e+07	2.20896e+07	2.63837e+06	1.59391e+07	1.56911e+07
	P8951	---	---	---	---	---	6.769	683.866				1.69874e+06	1.49159e+07	3.08276e+06	3.927e+06	4.74801e+06	1.45685e+06	4.15774e+06	2.33004e+06	1.66119e+06	2.07017e+07	1.68473e+07	1.55337e+07
	P7033	---	---	---	---	---	1.21	434.268				1.72423e+06	1.56133e+06	1.96583e+06	364697	242076	899802	7.07715e+06	1.05048e+07	1.11592e+07	4.56913e+06	3.91323e+06	4.43815e+06
	P5789	---	---	---	---	---	0.967	348.22				9334562	8926557	2.9873e+07	5.71854e+06	3.95068e+06	3.12186e+07	8.15376e+06	1.57153e+06	1.85489e+07	9.48423e+06	7.67177e+06	7.46989e+06
	P9455	---	---	---	---	---	4.035	770.57				4008239	3.28866e+07	2.17062e+07	6.90802e+06	4.58601e+06	9.64482e+06	7.33127e+06	1.38987e+07	7.14239e+06	1.89061e+07	2.66821e+07	2.96662e+07
	P7293	---	---	---	---	---	6.734	453.948				1.54888e+07	2.61138e+07	1.36851e+07	1.86666e+07	1.49537e+07	1.24638e+07	1.71675e+07	1.46414e+07	1.56038e+07	3.81168e+07	3.38782e+07	3.28104e+07
	P9647	---	---	---	---	---	7.508	816.532				1.46764e+07	1.42635e+07	1.13003e+07	7.8906e+06	30478540	1.35645e+07	3.19393e+07	3.50509e+07	1.72862e+07	1.01289e+07	2.22672e+07	1.94182e+07
	P2187	---	---	---	---	---	4.737	184.074				6.47755e+07	7.65001e+07	1.02979e+08	7.1685e+07	6.66094e+07	5.96237e+07	8.06653e+07	1.21044e+08	9.82666e+07	9.85238e+07	8.76935e+07	1.11682e+08
	P8154	---	---	---	---	---	6.756	540.956				1.12039e+07	3.27396e+07	1.90574e+07	4.81861e+06	9.1984e+06	5.06481e+06	2.29671e+07	2.66868e+07	1.30001e+07	1.4055e+07	1.18907e+07	1.20527e+07
	P7756	---	---	---	---	---	5.259	501.053				6.71971e+07	1.03539e+08	1.20393e+08	5.58579e+07	1.77952e+07	3.53319e+07	9.07147e+07	6.74496e+07	5.59808e+07	6.9622e+07	6.84083e+07	3.85055e+07
	P9217	---	---	---	---	---	4.35	729.591				1.14193e+07	1.34354e+07	1.0295e+07	1.24726e+07	1.01374e+07	1.6652e+07	3.5498e+07	1.45953e+07	3.04647e+07	2.95702e+07	3.0999e+07	2.60176e+07
	P9449	---	---	---	---	---	3.977	768.591				7.75394e+06	1.80804e+07	9.16543e+06	1.37582e+07	9.42557e+06	6.36604e+06	2.26619e+07	3.44016e+07	9.3452e+06	2.46622e+07	2.53932e+07	3.05526e+07
	P822	---	---	---	---	---	7.303	128.954				2.70198e+07	1.52262e+07	1.59571e+07	1.21405e+07	3.95376e+06	2.05788e+06	4.41524e+06	8.28608e+06	5.15731e+06	1.63299e+07	1.9963e+07	2.58628e+07
	P8954	---	---	---	---	---	6.731	683.889				4.43202e+06	2.00822e+07	6.41577e+06	1.15043e+07	6.99716e+06	883135	8.81488e+06	6.57407e+06	6.84356e+06	1.96264e+07	1.67874e+07	1.82117e+07
	P714	---	---	---	---	---	1.529	124.898				1.23305e+08	133783088	9.7043e+07	2.01725e+07	4.37912e+07	3.92259e+07	1.05112e+07	2.486e+07	1.43248e+07	8.9867e+07	1.22367e+08	1.37835e+08
	P9052	---	---	---	---	---	3.945	703.576				1.48827e+08	8.66183e+07	241379837	1.48843e+08	3.27887e+08	2.18067e+08	7.97612e+07	1.72556e+07	1.89385e+07	7.28628e+07	3.59544e+08	1.4149e+08
	P8693	---	---	---	---	---	6.679	628.823				4.57771e+06	4.10665e+07	1.02737e+07	2.13414e+07	2.32176e+07	3.19088e+06	9.53951e+06	8.3227e+06	5.00039e+06	1.46543e+06	8.08403e+07	1.10325e+06
	P7138	---	---	---	---	---	4.699	442.353				1.8851e+06	3.46731e+06	4.41018e+06	5.68664e+07	3.74858e+07	3.2149e+07	3.85748e+06	1.88664e+06	1.4656e+06	1.32966e+07	7.35211e+06	1.77361e+07
	P2415	---	---	---	---	---	7.04	191.983				2.09691e+08	2.24769e+08	2.87935e+08	8.88797e+07	1.1094e+08	9.06114e+07	2.67487e+08	3.31441e+08	177072055	1.06098e+08	8.62184e+07	9.45555e+07
	P9936	---	---	---	---	---	4.64	991.672				1.14619e+07	1.36391e+07	1.12893e+07	2.64873e+07	1.44082e+07	1.96676e+07	2.92109e+06	7.69435e+06	1.74808e+06	1.6237e+07	1.07457e+07	2.61546e+07
	P8479	---	---	---	---	---	7.131	594.878				5.11035e+06	2.52739e+07	1.62593e+07	6.04328e+06	1.00752e+07	9.50172e+06	6.244e+06	1.94858e+07	1.00986e+07	1.58468e+07	1.332e+07	1.69039e+07
	P7152	---	---	---	---	---	4.646	444.056				6.02348e+07	4.5879e+07	4.98642e+07	2.65892e+07	3.31194e+07	3.14337e+07	9.21436e+07	5.60748e+07	8.057e+07	5.6715e+07	5.87241e+07	4.98944e+07
	P10065	---	---	---	---	---	7.27	1103.54				3.46793e+07	4.45e+07	2.09477e+07	6.44721e+06	2.90041e+07	3.63721e+06	3.17878e+07	3.44665e+07	3.07094e+07	195658	9.41142e+06	7.62054e+06
	P6227	---	---	---	---	---	7.686	374.963				5.20218e+07	7.00556e+07	4.22525e+07	2.36409e+07	2.99977e+07	2.53556e+07	3.32038e+07	4.19506e+07	5.15509e+07	6.10097e+07	6.54573e+07	122251154
	P9782	---	---	---	---	---	7.487	877.037				557312	180235	132301	1.82468e+07	7.56271e+06	4.69134e+07	312352	128599	1.0778e+07	4.95217e+06	5.10513e+06	3.87686e+06
	P7114	---	---	---	---	---	4.712	440.337				449753	1.02207e+06	3.95237e+06	4.44576e+07	3.4556e+07	1.74276e+07	1.76116e+06	1.87897e+06	1.07592e+06	1.23322e+07	1.01601e+07	1.25158e+07
	P8430	---	---	---	---	---	1.353	585.287				1.65323e+07	1.87328e+06	8.8028e+06	1.04542e+07	2.05571e+07	767628	647400	2.33288e+06	821660	1.44608e+07	1.01002e+07	1.20237e+07
	P9602	---	---	---	---	---	1.671	806.555				1.30486e+06	3.05155e+07	1.22295e+07	5.40208e+06	483407	4.05361e+07	4.64882e+06	5.63696e+06	1.25772e+08	1.22215e+08	4.4951e+07	1.11311e+08
	P5386	---	---	---	---	---	7.524	328.036				1.20222e+08	5.92831e+07	1.01772e+08	1.23359e+08	1.04358e+08	1.59601e+08	1.15948e+08	1.78589e+08	334204157	7.67102e+07	3.17815e+07	5.79318e+07
	P7752	---	---	---	---	---	5.015	501.053				2.78597e+07	8.60186e+07	2.04912e+07	3.77055e+07	3.8581e+07	5.90575e+07	8.54003e+07	1.21978e+08	1.824e+07	2.91158e+07	2.04003e+07	2.92312e+07
	P6200	---	---	---	---	---	0.979	373.235				7.72618e+06	2.56078e+07	1.88136e+07	1.5409e+07	6.5223e+06	9.60586e+06	2.32499e+06	4.74857e+06	2.24639e+06	3.91338e+07	3.90763e+07	4.20253e+07
	P6544	---	---	---	---	---	4.581	396.325				575067	782637	1.13824e+06	8.36949e+06	4.66777e+06	1.41374e+06	744634	379784	1.7162e+06	2.41083e+06	1.87128e+06	2.4462e+06
	P8487	---	---	---	---	---	0.953	596.598				4.18681e+06	1.13949e+07	4.58767e+06	5.6881e+06	8.09477e+06	3.86286e+06	1.4286e+07	1.74152e+07	1.74342e+07	1.29679e+07	1.29411e+07	1.38598e+07
	P7209	---	---	---	---	---	5.048	448.05				5.52069e+07	3.4013e+07	3.19827e+07	5.13476e+07	4.72925e+07	2.22124e+07	1.08427e+08	1.28834e+08	3.60094e+07	3.14465e+07	2.52369e+07	4.52178e+07
	P3382	---	---	---	---	---	1.422	227.175				4.73931e+07	6.07079e+07	5.2591e+07	3.45278e+07	3.67243e+07	4.30554e+07	5.63948e+07	6.82099e+07	6.18049e+07	4.9771e+07	5.31252e+07	3.37344e+07
	P9544	---	---	---	---	---	7.604	788.124				6.18115e+07	1.28531e+07	1.47201e+07	1.31158e+07	1.45647e+07	6.15831e+06	3.7168e+07	1.08484e+07	2.56008e+06	8.78317e+06	1.15256e+07	9.68521e+06
	P9470	---	---	---	---	---	1.89	772.587				1.16796e+07	6.03173e+07	8.44993e+07	1.70168e+06	5.28207e+06	4.43172e+07	4.64021e+07	1.58242e+06	5.08614e+07	2.98719e+07	4.35671e+07	3.74245e+07
	P6789	---	---	---	---	---	6.743	414.898				2.98117e+06	6.90955e+07	1.96868e+07	9.23848e+06	2.75424e+07	1.70373e+07	9.8451e+06	1.86331e+07	1.57943e+07	1.58872e+07	8.32165e+07	1.4921e+07
	P10045	---	---	---	---	---	8.653	1089.58				1.28885e+07	1.13325e+07	5.53273e+06	6.26084e+06	9.93353e+06	4.61262e+06	2.28486e+07	1.9333e+07	9.08635e+06	5.62037e+06	7.64108e+06	6.08342e+06
	P9645	---	---	---	---	---	4.041	815.632				5.44382e+06	3.25697e+07	6.40439e+06	9.08869e+06	1.30637e+07	92874.1	2.80594e+07	5.43918e+07	7.20134e+06	30466358	1.66318e+06	28268891
	P9042	---	---	---	---	---	7.42	702.974				6.52914e+07	5.50563e+07	9.38299e+07	8.08773e+06	2.0926e+07	1.36922e+07	2.8942e+07	2.87135e+07	6.14847e+07	4.90491e+07	4.14957e+07	1.62212e+07
	P7663	---	---	---	---	---	7.233	492.961				4.1268e+07	7.35341e+07	6.85542e+07	2.72595e+07	2.57103e+07	2.06271e+07	1.12442e+08	1.47598e+08	5.96057e+07	197188	457094	74669
	P9610	---	---	---	---	---	0.688	807.284				1.62905e+07	1.42321e+07	2.14892e+07	1.94304e+06	1.53231e+06	439048	2.92945e+07	1.56428e+07	4.22529e+06	5.98547e+06	5.08583e+06	5.54054e+06
	P7918	---	---	---	---	---	5.481	515.21				2.39325e+07	4.65065e+06	7.0015e+06	855746	1.76124e+06	5.21516e+06	2.82626e+07	4.93564e+06	5.8399e+06	1.26819e+07	1.14879e+07	1.30748e+07
	P5743	---	---	---	---	---	5.23	345.246				367665	72283.6	837820	1.96998e+07	1.59559e+07	1.0896e+07	179957	268520	444241	4.57574e+06	6.07244e+06	8.40155e+06
	P7532	---	---	---	---	---	0.878	479.373				2.39283e+06	1.02553e+07	3.46561e+07	4.71048e+06	311702	4.91734e+06	8.0859e+06	1.27801e+06	381198	1.01877e+07	1.28485e+07	1.33343e+07
	P9797	---	---	---	---	---	7.543	885.036				5.54651e+07	9.10661e+07	8.78589e+07	1.44308e+07	5.35642e+07	2.52954e+07	3.72359e+07	5.57551e+07	3.98734e+07	2.80044e+07	5.55548e+07	2.77368e+07
	P8472	---	---	---	---	---	1.011	594.368				1.08491e+07	267035	1.79734e+07	133965	272973	458297	2.56134e+06	119236	1.32398e+06	610782	421190	217357
	P9264	---	---	---	---	---	7.191	736.073				1.67991e+07	1.02038e+07	2.13784e+07	8.70194e+06	6.96095e+06	8.56623e+06	1.88607e+07	2.18946e+07	4.1642e+07	5042.16	94965.1	22128.2
	P9255	---	---	---	---	---	4.07	734.57				7155421	3.5088e+07	1.25964e+07	8.469e+06	8.82494e+06	6.94538e+06	1.42942e+07	3.56281e+07	8.35425e+06	3.23755e+07	2.84052e+07	3.76561e+07
	P9010	---	---	---	---	---	2.968	696.439				4.37293e+07	1.2009e+07	5.73755e+07	5.11277e+07	5.57426e+07	1.31913e+07	1.09778e+07	2.11168e+07	1.07678e+07	2.98551e+07	2.63026e+07	2.67129e+07
	P7967	---	---	---	---	---	3.395	520.341				6.13516e+06	7.41459e+07	3.28979e+07	6.15291e+06	3.8085e+06	8.35885e+06	1.88403e+07	5.39405e+06	2.14431e+07	3.23424e+07	1.85803e+08	2.37547e+08
	P5814	---	---	---	---	---	1.1	349.274				2.21404e+07	6.20148e+06	2.61794e+06	955857	1.41528e+06	1.99415e+06	3.11087e+06	1.04721e+06	3.09232e+06	3.22078e+06	4.99028e+06	6.11475e+06
	P7029	---	---	---	---	---	0.879	433.368				1.05044e+07	1.47626e+07	2.26904e+07	6.65697e+06	376061	5.16414e+06	8.52913e+06	2.24497e+06	532182	1.21713e+07	1.46072e+07	1.56503e+07
	P4881	---	---	---	---	---	2.256	298.097				8.79288e+06	3.56528e+07	2.1753e+07	1.76226e+08	1.19574e+08	170853938	2.45988e+07	2.3364e+07	2.5107e+07	9.48155e+07	140027813	1.32547e+08
	P1415	---	---	---	---	---	11.358	155.974				10552.1	5.72599e+07	6.94832e+06	3.89065e+07	1.45796e+07	2.39944e+06	19005.3	34245.4	5.85338e+06	1.00571e+08	917898	1.00878e+06
	P10066	---	---	---	---	---	7.341	1103.55				2.99949e+07	5.18005e+07	2.09125e+07	6.54153e+06	2.86056e+07	6.96692e+06	3.39754e+07	3.85444e+07	4.28343e+07	1.6473e+07	9.41142e+06	9.06932e+06
	P6476	---	---	---	---	---	6.876	392.906				596605	4.9204e+06	1.51524e+06	1.8057e+06	8.69642e+06	6.87212e+06	1.21397e+06	1.15457e+06	885422	4.27939e+07	4.75874e+07	5.06186e+07
	P6072	---	---	---	---	---	1.435	365.233				3.76759e+06	473636	2.88159e+06	2.16905e+07	1.99872e+07	8.55516e+06	4.91825e+06	1.2951e+06	2.23123e+06	4.5648e+06	6.22558e+06	7.04915e+06
	P505	---	---	---	---	---	4.494	113.909				2.05452e+07	2.49959e+07	4.44977e+07	4.73905e+07	7.29388e+07	7.68822e+07	4.599e+07	5.43046e+07	3.86371e+07	5.40866e+07	3.48705e+07	5.59839e+07
	P2804	---	---	---	---	---	5.061	205.064				739694	1.50119e+06	2.7608e+06	5.51492e+06	9.94043e+06	1.22178e+06	2.86427e+06	1.65342e+06	998137	2.32138e+06	1.85673e+06	1.8438e+06
	P8641	---	---	---	---	---	7.246	620.97				2.22601e+07	1.21456e+07	1.27181e+07	1.15716e+07	6.70519e+06	7.67734e+06	2.08214e+07	2.2017e+07	1.09953e+07	575151	1.66944e+06	1.05227e+06
	P7906	---	---	---	---	---	7.111	514.874				8.96551e+06	2.77155e+07	2.02839e+07	9.22962e+06	1.63617e+07	1.36888e+07	1.18898e+07	2.39928e+07	9.70085e+06	3.1126e+07	2.44093e+07	3.22695e+07
	P8913	---	---	---	---	---	1.307	676.456				6.50475e+06	3.64963e+06	2.66161e+07	1.29013e+07	7.43339e+06	1.20258e+07	3.63752e+06	7.9772e+06	1.09435e+06	9.82225e+06	1.27976e+07	1.76799e+07
	P5318	---	---	---	---	---	1.018	323.197				3.37152e+07	3.66806e+07	1.32496e+07	6.42026e+06	4.19159e+06	1.38419e+07	1.53655e+07	2.66391e+06	2.45423e+07	2.11157e+07	2.19686e+07	2.4707e+07
	P8961	---	---	---	---	---	7.69	685.062				1.12148e+07	8.34654e+06	1.22638e+07	6.95649e+06	7.59244e+06	5.51072e+06	1.14591e+07	9.06584e+06	1.17801e+07	2.02732e+06	1.2333e+06	2.89512e+06
	P8383	---	---	---	---	---	7.393	574.964				5.41122e+07	3.65975e+07	2.04953e+07	1.55402e+07	2.51912e+07	1.01086e+07	6.96053e+07	7.16774e+07	2.87691e+07	3.64955e+07	6.75137e+06	2.10323e+07
	P8061	---	---	---	---	---	7.738	530.148				2.35724e+07	2.28887e+07	1.49419e+07	6.30612e+06	6.7663e+06	9.70153e+06	3.08048e+07	2.60414e+07	2.4365e+07	1.37386e+07	1.61347e+07	1.33875e+07
	P8396	---	---	---	---	---	7.795	578.115				941792	1.04957e+06	2.60686e+06	3.21768e+07	3.50779e+07	1.20677e+07	554203	356426	795621	1.07946e+07	9.71477e+06	1.05205e+07
	P9493	---	---	---	---	---	7.288	776.991				805396	5.96467e+06	4.94385e+06	4.64583e+06	3.4856e+06	2.49052e+06	2.95843e+06	4.70113e+06	2.55651e+06	1.2475e+07	1.36703e+07	1.06657e+07
	P9749	---	---	---	---	---	1.292	856.58				3.33027e+06	1.72776e+07	1.14269e+07	6.66007e+06	7.29342e+06	1.91795e+07	1.39324e+07	1.46383e+07	5.24914e+07	2.07818e+07	2.17755e+07	2.40828e+07
	P9595	---	---	---	---	---	7.615	803.522				9.75458e+06	2.67657e+07	1.38387e+07	1.6226e+07	2.55652e+07	1.71503e+07	8.91623e+06	2.01339e+07	1.21562e+07	1.32082e+07	8.36446e+06	2.01884e+07
	P9689	---	---	---	---	---	7.237	829.003				3.07099e+07	6.51578e+06	2.17581e+07	3.30824e+06	7.22881e+06	5.29408e+06	2.84277e+07	1.93113e+07	1.43616e+07	11751.9	138612	14508.4
	P6098	---	---	---	---	---	0.192	366.975				4.5836e+07	1.64879e+07	6.73316e+06	3.6161e+06	2.95954e+06	3.06599e+06	1.22902e+06	2.14854e+06	1.3084e+06	8.66572e+07	7.27329e+07	6.53209e+07
	P5949	---	---	---	---	---	6.989	358.223				8.75242e+06	1.74347e+06	2.23422e+06	2.1611e+07	1.84785e+07	2.0419e+07	3.06924e+06	2.31902e+06	1.66884e+06	4.74153e+06	4.392e+06	4.68498e+06
	P8796	---	---	---	---	---	2.794	652.411				6.09423e+07	1.54436e+07	8.45705e+07	5.49674e+07	8.4492e+07	1.31655e+07	1.0439e+07	2.28276e+07	1.56916e+07	3.51583e+07	4.33813e+07	3.3761e+07
	P5385	---	---	---	---	---	7.734	328.036				1.9678e+08	2.03662e+08	1.67501e+08	1.22055e+08	1.14934e+08	1.89959e+08	195705660	2.89817e+08	4.48655e+08	1.94467e+08	2.46921e+08	1.83896e+08
	P9765	---	---	---	---	---	7.594	866.979				2.0522e+07	1.51021e+07	5.18075e+07	2.58639e+07	1.33299e+07	1.34126e+07	3.72552e+07	1.82974e+07	2.22e+07	3.74462e+07	1.40709e+07	3.46229e+07
	P9454	---	---	---	---	---	1.191	769.47				7.43306e+06	8.11349e+06	1.36503e+07	7.64142e+06	3.96163e+06	5.28872e+06	2.49503e+06	4.62206e+06	1.39402e+06	1.50217e+07	2.09331e+07	1.50043e+07
	P9999	---	---	---	---	---	4.769	1047.74				3.37834e+06	3.99157e+06	5.48666e+06	8.40179e+06	5.16732e+06	3.34384e+06	1.01526e+07	1.01197e+07	1.8277e+07	1.64433e+07	1.91699e+07	2.44981e+07
	P7153	---	---	---	---	---	5.272	444.056				1.03878e+08	2.84682e+08	6.13181e+07	9.49576e+07	7.49186e+07	5.4014e+07	1.48845e+08	1.24955e+08	8.29696e+07	7.59186e+07	1.16408e+06	4.93519e+07
	P1950	---	---	---	---	---	8.596	175.119				3.43153e+06	1.86059e+07	1.36336e+07	1.27953e+07	2.53814e+07	2.25645e+07	2.79773e+06	4.02912e+06	1.81542e+07	4.15356e+07	3.98253e+07	4.16126e+07
	P9964	---	---	---	---	---	4.559	1015.67				1.49937e+07	2.16899e+07	2.80719e+07	1.71719e+07	1.07618e+07	1.37696e+07	1.36004e+07	1.32124e+07	8.47064e+06	1.36052e+07	8.31543e+06	1.38516e+06
	P6477	---	---	---	---	---	7.065	392.907				1.59214e+07	3.85001e+07	2.34478e+07	1.3622e+07	1.1916e+07	9.33998e+06	1.66789e+07	1.70274e+07	1.07136e+07	5.68214e+06	1.57462e+07	1.08597e+07
	P9570	---	---	---	---	---	0.94	796.57				3.18452e+06	1.19084e+07	1.05225e+07	9.1015e+06	2.7779e+06	4.79237e+06	4.10149e+06	4.17868e+06	5.51428e+06	1.24337e+07	1.738e+07	1.95229e+07
	P6441	---	---	---	---	---	1.358	390.336				2.7301e+07	1.0569e+07	1.95044e+06	7.79197e+06	3.12552e+06	157267	404576	247332	978737	3.42112e+07	5.5324e+07	5.01589e+07
	P9347	---	---	---	---	---	7.477	746.999				4.88876e+07	6.63572e+07	5.38954e+07	1.65335e+07	2.46094e+07	1.82922e+06	2.56381e+07	2.73845e+07	5.66938e+07	4.95288e+07	3.35922e+07	3.40054e+07
	P7666	---	---	---	---	---	6.74	493.076				3.41827e+06	2.26597e+06	5.25395e+06	1.34731e+07	1.41339e+07	2.21715e+07	4.01394e+06	4.5174e+06	3.57051e+06	1.32156e+07	1.0791e+07	1.11213e+07
	P9974	---	---	---	---	---	7.46	1021.54				1.00896e+07	9.78818e+06	1.80239e+07	1.31986e+07	1.5927e+07	1.47584e+07	1.00555e+07	1.22852e+07	1.11731e+07	7.51802e+06	1.04133e+07	1.49325e+06
	P8870	---	---	---	---	---	7.559	664.997				82358066	6.45406e+07	4.64029e+07	1.59365e+07	2.11534e+07	2.99359e+07	3.25022e+07	4.1749e+07	3.94349e+07	1.76711e+07	2.67275e+07	8.09886e+07
	P9599	---	---	---	---	---	1.292	804.551				1.35073e+07	7.31606e+07	7.26801e+07	2.10573e+07	1.68421e+07	2.23361e+07	3.50863e+07	3.85393e+07	4.54212e+07	3.94599e+07	4.1531e+07	5.78387e+07
	P3999	---	---	---	---	---	5.587	257.114				3.58599e+06	875864	1.46398e+06	1.1355e+07	9.88859e+06	7.82847e+06	1.22269e+06	1.59001e+06	670850	1.37014e+06	1.94338e+06	1.39e+06
	P4671	---	---	---	---	---	8.348	288.119				438439	433125	4.35703e+06	1.94722e+07	2.31917e+07	1.41886e+07	1.93176e+06	2.39986e+06	321872	5.50812e+06	6.78429e+06	7.44144e+06
	P9405	---	---	---	---	---	3.732	759.572				4.74502e+07	1.12923e+08	4.19747e+07	3.32165e+07	5.74922e+07	3.73318e+07	6.96163e+07	3.78001e+07	1.26951e+08	6.47026e+07	1.31312e+08	7.94825e+07
	P5925	---	---	---	---	---	4.686	356.279				1.8572e+07	1.2873e+07	4.93797e+07	2.77401e+08	1.85664e+08	1.79428e+08	2.34973e+07	2.24098e+07	2.40435e+07	1.00917e+08	9.01533e+07	1.00525e+08
	P9312	---	---	---	---	---	3.852	743.097				7.45986e+07	6.20767e+07	6.0279e+07	8.88484e+06	2.69997e+07	3.70732e+07	5.04907e+07	1.35408e+07	8.33369e+07	3.02409e+07	2.33908e+07	4.17802e+07
	P9041	---	---	---	---	---	7.215	702.974				1.69121e+07	1.19235e+07	1.62369e+07	8.52646e+06	7.49427e+06	6.36093e+06	7.37756e+06	1.74356e+07	8.85479e+06	47353.4	351362	113379
	P7554	---	---	---	---	---	2.197	481.263				4.03473e+07	2.94535e+07	4.3006e+07	5.15615e+07	8.99283e+07	1.08121e+07	2.57033e+07	3.91956e+07	1.23754e+07	5.71863e+07	7.41859e+07	7.40958e+07
	P7113	---	---	---	---	---	4.878	440.337				2.24758e+06	1.68103e+06	3.87794e+06	4.11842e+07	2.97848e+07	1.92315e+07	1.84965e+06	1.59318e+06	3.4831e+06	1.11002e+07	1.24691e+07	9.6567e+06
	P8563	---	---	---	---	---	1.746	608.386				4.22229e+07	1.8474e+07	5.90808e+07	5.77913e+07	7.23501e+07	1.61827e+07	2.38023e+07	2.51545e+07	1.90487e+07	3.77692e+07	3.4337e+07	2.8842e+07
	P6459	---	---	---	---	---	7.089	391.949				1.19728e+07	1.06479e+07	7.78595e+06	1.24606e+07	6.73134e+06	1.21776e+07	1.55405e+07	1.38469e+07	1.23861e+07	1.61752e+07	1.31111e+07	1.51053e+07
	P6844	---	---	---	---	---	1.023	418.307				1.36766e+07	2.59927e+07	4.25526e+06	4.70033e+06	9.55018e+06	3.83684e+06	9.74497e+06	1.46861e+07	4.63279e+06	9.10283e+06	9.77177e+06	9.88416e+06
	P7851	---	---	---	---	---	7.854	510.129				2.0024e+06	2.34616e+06	3.75709e+06	1.25965e+07	1.50933e+07	2.12336e+07	1.18765e+06	1.79692e+06	1.13474e+06	7.3657e+06	6.11095e+06	7.80546e+06
	P8869	---	---	---	---	---	7.363	664.996				5.42857e+07	6.42112e+07	3.74e+07	2.23082e+07	2.86294e+07	1.30221e+07	2.11867e+07	4.29522e+07	4.06477e+07	5.98351e+07	5.61403e+07	1.29057e+07
	P8818	---	---	---	---	---	7.673	656.047				2.50033e+07	1.31451e+07	1.38364e+07	1.37007e+07	1.94379e+07	1.69639e+07	1.67916e+07	3.56469e+07	5.80005e+07	2.63291e+07	5.29559e+07	2.90381e+07
	P10116	---	---	---	---	---	7.684	1132.05				1.28865e+07	2.75621e+06	1.20762e+07	5.15643e+06	8.07267e+06	5.48234e+06	8.77531e+06	1.04137e+07	1.4642e+07	965171	874201	475801
	P8493	---	---	---	---	---	7.315	597.511				1.04381e+07	3.57788e+07	9.50908e+06	2.28347e+06	4.67696e+06	3.74802e+06	2.33756e+07	2.03456e+07	3.07089e+07	385062	1.04309e+06	2.15338e+06
	P7480	---	---	---	---	---	1.167	472.4				1.73353e+07	1.18879e+07	6.1333e+06	5.7931e+06	4.70798e+06	3.82708e+06	2.27498e+07	1.12909e+07	3.65159e+06	8.72081e+06	8.5892e+06	7.70169e+06
	P7523	---	---	---	---	---	4.833	478.329				9.35298e+06	1.13896e+07	1.11755e+07	9.86155e+06	1.50387e+07	1.00867e+07	5.82594e+06	1.39547e+07	1.31239e+07	1.61742e+07	1.55867e+07	1.51126e+07
	P8335	---	---	---	---	---	1.347	569.315				1.93336e+07	7.04857e+06	3.00859e+07	2.00027e+07	3.18533e+07	4.34668e+06	4.73626e+06	1.08012e+07	5.10197e+06	1.6794e+07	1.43048e+07	1.58487e+07
	P9914	---	---	---	---	---	7.586	973.533				1.92194e+07	2.09154e+07	2.55793e+07	1.11729e+07	1.81639e+07	8.99659e+06	1.97762e+07	3.39589e+07	2.56331e+07	1.09858e+07	1.12062e+07	1.33948e+07
	P7535	---	---	---	---	---	7.091	479.966				1.75134e+07	3.50542e+06	2.86071e+06	1.71673e+07	8.00597e+06	1.46293e+07	1.79366e+07	5.64847e+06	1.40844e+06	1.47057e+07	1.17562e+07	1.39113e+07
	P9842	---	---	---	---	---	7.493	918.038				332775	426489	121050	1.63149e+07	6.7547e+06	4.02184e+07	73351.6	392004	7.28414e+06	7.14395e+06	6.59511e+06	6.59864e+06
	P6341	---	---	---	---	---	8.314	382.837				3.51887e+07	3.95338e+07	3.60417e+07	1.72574e+07	1.89037e+07	1.96945e+07	2.79596e+07	4.25736e+07	4.49418e+07	2.06019e+07	2.04442e+07	2.40797e+07
	P9515	---	---	---	---	---	3.609	782.572				8.89122e+06	2.72938e+07	1.58228e+07	1.49288e+07	1.31206e+07	3.54624e+07	1.57527e+07	4.03254e+07	5.49335e+07	2.7254e+07	1.22577e+08	3.33043e+07
	P8744	---	---	---	---	---	7.396	639.015				8.27635e+06	3.28515e+07	9.20473e+06	1.07603e+07	6.72319e+06	8.7274e+06	3.67063e+07	3.31408e+07	3.35915e+07	4.40677e+06	1.73406e+07	6.79337e+06
	P8321	---	---	---	---	---	7.57	567.99				2.18507e+07	3.92286e+07	8.75489e+07	2.69278e+07	4.57442e+07	2.37345e+07	4.14054e+07	3.75728e+07	2.6674e+07	2.18237e+07	1.88499e+07	3.614e+07
	P10043	---	---	---	---	---	8.656	1089.32				1.38232e+07	1.47643e+07	7.21264e+06	1.1077e+07	1.1387e+07	1.08519e+07	3.4878e+07	2.85859e+07	1.4724e+07	9.52429e+06	1.02325e+07	9.38543e+06
	P6840	---	---	---	---	---	1.001	418.264				4.38882e+06	1.08813e+07	8.55027e+06	7.72882e+06	2.39545e+06	3.91327e+06	2.6565e+06	2.87825e+06	721432	1.57184e+07	1.41741e+07	1.66968e+07
	P8953	---	---	---	---	---	6.675	683.885				5.24341e+06	2.31242e+07	7.76168e+06	1.31491e+07	8.40571e+06	5.32672e+06	1.05885e+07	8.37437e+06	8.45626e+06	1.1718e+06	1.90723e+07	2.08967e+07
	P9649	---	---	---	---	---	7.486	817.032				6.9954e+06	1.33565e+07	1.53914e+07	7.60175e+06	1.97414e+07	1.56367e+07	1.56359e+07	9.83911e+06	1.69739e+07	8.12533e+06	1.02466e+07	9.4488e+06
	P5946	---	---	---	---	---	1.219	358.204				3.21288e+07	2.55906e+07	2.94179e+07	4.04886e+07	3.61511e+07	2.64061e+07	3.41986e+07	2.10811e+07	1.92059e+07	3.31068e+07	2.81302e+07	2.65122e+07
	P7002	---	---	---	---	---	2.12	432.281				7.4169e+08	4.75738e+08	7.81918e+08	1727608691	2186899820	2.78112e+08	1083377545	1323961306	6.03372e+08	8.67772e+08	8.10582e+08	7.86898e+08
	P7588	---	---	---	---	---	0.868	484.399				3.01788e+06	867436	2.05299e+07	9.33733e+06	220881	3.41056e+06	2.71348e+06	887136	573025	1.22559e+07	9.8701e+06	1.14917e+07
	P9686	---	---	---	---	---	3.966	828.552				1.80662e+06	1.86757e+07	1.81957e+07	4.40955e+06	3.22333e+06	1.44052e+07	6.91457e+06	1.23794e+07	29623537	1.40628e+07	1.79376e+07	2.19142e+07
	P9921	---	---	---	---	---	7.521	980.542				6.98311e+06	8.4865e+06	6.06504e+06	1.42265e+07	6.45513e+06	7.26177e+06	7.90207e+06	1.0104e+07	2.56911e+07	1.20505e+07	6.39814e+06	5.20174e+06
	P4565	---	---	---	---	---	7.72	284.01				3.65189e+08	5.67111e+08	4.68378e+08	1.81317e+08	2.55687e+08	1.91302e+08	4.1661e+08	5.9147e+08	4.1774e+08	4.7996e+08	4.78064e+08	4.59727e+08
	P2361	---	---	---	---	---	1.959	189.124				5.77173e+06	942220	4.37953e+06	5.41146e+07	4.82306e+07	3.78513e+07	525652	1.21843e+06	298861	9.22428e+06	8.77451e+06	7.98818e+06
	P3778	---	---	---	---	---	5.718	246.296				1.01316e+06	568105	1.34301e+06	2.48991e+07	2.20558e+07	4.6393e+07	778427	2.34676e+06	477579	1.1667e+07	1.32846e+07	1.34272e+07
	P7634	---	---	---	---	---	7.308	490.063				6.02846e+06	6.54228e+06	8.60096e+06	4.95148e+06	2.23276e+06	3.80249e+06	6.6134e+06	9.36353e+06	1.50052e+07	1.44665e+07	1.70224e+07	1.61157e+07
	P8403	---	---	---	---	---	7.188	580.077				4.28476e+07	1.07321e+06	1.80293e+06	3.49074e+07	1.03526e+07	2.55951e+07	2.9351e+07	6085253	506554	7989.4	120044	18987.2
	P9818	---	---	---	---	---	7.543	900.978				1.94139e+07	9.48632e+06	2.43468e+07	1.35816e+07	7.75825e+06	2.09708e+07	2.88849e+07	2.70776e+07	1.27086e+07	1.41079e+07	1.18769e+07	14706437
	P1952	---	---	---	---	---	1.024	175.148				2.12427e+07	2.15003e+07	1.07283e+07	1.35297e+07	8.67569e+06	7.28733e+06	2.83516e+07	1.21493e+07	1.07946e+07	3.01497e+07	2.75981e+07	3.23607e+07
	P9947	---	---	---	---	---	7.486	1000.04				149299	525318	438880	1.29514e+07	2.90138e+06	3.61155e+07	164667	696540	4.99225e+06	4.14521e+06	3.37042e+06	5.85949e+06
	P9643	---	---	---	---	---	3.959	815.631				5.83892e+06	3.4179e+07	6.17842e+06	1.03877e+07	1.23119e+07	4.18812e+06	2.4514e+07	5.30221e+07	6.98926e+06	2.95183e+07	2.2295e+07	28268891
	P8989	---	---	---	---	---	7.579	690.994				4.55597e+07	2.25571e+07	2.60141e+07	1.73231e+07	1.25016e+07	9.06444e+06	2.0232e+07	1.64979e+07	1.72134e+07	9.20856e+06	2.53213e+07	6.66014e+06
	P9448	---	---	---	---	---	0.94	768.536				2.76035e+06	1.13499e+07	7.40865e+06	1.06697e+07	2.27238e+06	3.81358e+06	3.87334e+06	2.36596e+06	4.19424e+06	1.05268e+07	1.54569e+07	1.7811e+07
	P3864	---	---	---	---	---	3.051	251.128				2.7609e+06	225101	2.90791e+06	7.28386e+06	4.16017e+06	2.03417e+07	1.17447e+06	825680	399788	4.00817e+06	2.9873e+06	2.4924e+06
	P6020	---	---	---	---	---	6.743	362.904				7.46614e+06	2.11837e+07	1.94482e+07	1.89964e+07	1.71984e+07	9.62575e+06	1.22373e+07	9.5943e+06	8.31996e+06	4.3385e+07	3.86159e+07	4.18958e+07
	P9315	---	---	---	---	---	3.754	743.098				3.79193e+07	6.28237e+07	6.00038e+07	1.12854e+07	2.61872e+07	3.56082e+07	6.44727e+07	5.01481e+07	2.59012e+07	1.8786e+07	2.29345e+07	9.91938e+06
	P7632	---	---	---	---	---	6.729	489.926				5.20766e+06	2.47802e+07	8.17106e+06	5.73547e+06	5.81024e+06	4.75083e+06	1.19812e+07	9.94969e+06	1.11985e+07	2.3818e+07	2.33436e+07	2.08643e+07
	P4231	---	---	---	---	---	7.53	268.856				3.58244e+07	3.9644e+07	4.00612e+07	2.98779e+07	2.03802e+07	1.83491e+07	6.57455e+07	9.48136e+07	6.57464e+07	3.5674e+07	5.0061e+07	5.74292e+07
	P5931	---	---	---	---	---	5.122	357.151				298122	24359.1	49565.6	6.16697e+06	10826218	1.4074e+07	668745	437500	36195.5	982218	1.12585e+06	686831
	P820	---	---	---	---	---	8.201	128.954				3.89894e+07	4.65269e+07	3.50643e+07	3.64124e+06	3.10215e+06	8.55998e+06	2.81354e+07	2.79789e+07	2.43074e+07	2.06111e+07	1.08042e+07	2.05283e+07
	P7661	---	---	---	---	---	7.411	492.959				6.37093e+07	1.68323e+07	6.23742e+07	1.85951e+07	35901218	1.69985e+07	1.84372e+07	2.15525e+07	5.79616e+07	1.60664e+07	2.07367e+07	2.01076e+07
	P8861	---	---	---	---	---	0.853	663.455				1.33773e+07	5.86662e+07	5.59513e+07	5.25707e+07	1.16578e+07	2.69291e+07	2.08527e+07	2.83492e+07	5.79682e+07	6.90302e+07	6.95781e+07	7.70127e+07
	P3529	---	---	---	---	---	5.587	235.092				1.66011e+06	770758	589974	9.88741e+06	9.57885e+06	6.84053e+06	1.81903e+06	1.16314e+06	636929	2.79255e+06	3.40966e+06	3.00065e+06
	P6244	---	---	---	---	---	1.219	376.216				4.35243e+07	4.06027e+07	4.11975e+07	6.58104e+07	6.08151e+07	3.98941e+07	5.18585e+07	2.53222e+07	2.64971e+07	5.05797e+07	4.34172e+07	4.41467e+07
	P9303	---	---	---	---	---	3.843	741.099				5.61214e+07	1.05408e+08	5.88339e+07	1.66801e+07	1.53226e+07	46258995	8.3391e+07	3.09084e+07	5.5133e+07	4.0347e+07	2.62327e+07	5.4188e+07
	P9080	---	---	---	---	---	7.105	708.831				4.84416e+06	1.47816e+07	1.15189e+07	4.79522e+06	9.20542e+06	7.55024e+06	6.41811e+06	1.32908e+07	3.26518e+06	1.88204e+07	1.3693e+07	1.96193e+07
	P7637	---	---	---	---	---	1.276	490.323				1.2442e+07	1.789e+06	1.26326e+07	1.18492e+07	1.78368e+07	1.02997e+06	256314	1.38798e+06	1.1154e+06	4.68082e+06	5.79419e+06	5.48824e+06
	P8393	---	---	---	---	---	6.774	577.944				8.94518e+06	5.97866e+06	2.1034e+06	1.91103e+07	1.0649e+07	5.92784e+06	1.40379e+07	4.94633e+06	657959	2.10328e+07	2.06751e+07	1.97577e+07
	P4588	---	---	---	---	---	10.23	284.972				7.39106e+06	269421	103651	109814	234382	215692	144691	691882	24222.5	314615	310488	69024.2
	P8259	---	---	---	---	---	7.609	556.009				1.79956e+07	2.08769e+07	2.90249e+07	1.1055e+07	1.3595e+07	1.47497e+07	2.24207e+07	1.33946e+07	1.80621e+07	8.61281e+06	3.62131e+06	2.05433e+07
	P2342	---	---	---	---	---	7.638	189				1.13222e+08	1.69186e+08	9.26166e+07	1.01634e+08	8.05346e+07	3.25189e+07	7.70371e+07	9.80255e+07	1.2424e+08	1.24366e+08	8.7032e+07	1.02387e+08
	P8823	---	---	---	---	---	7.523	656.966				7.03782e+06	1.62474e+07	1.15831e+07	2.10081e+07	8.63147e+06	4.50411e+06	1.93264e+07	1.65018e+07	3.26946e+07	1.26116e+07	5.24042e+06	7.48746e+06
	P9922	---	---	---	---	---	7.371	980.542				5.82105e+07	6.77073e+07	4.41572e+07	9.06098e+06	2.03166e+07	1.02791e+07	5.53862e+07	6.60669e+07	3.25186e+07	1.44065e+07	1.9136e+07	2.82122e+07
	P9308	---	---	---	---	---	1.287	742.574				9.27051e+06	1.73454e+07	1.0677e+07	6.92285e+06	8.21715e+06	7.20523e+06	1.5195e+07	1.38647e+07	1.23636e+07	1.32525e+07	1.27457e+07	1.57566e+07
	P9014	---	---	---	---	---	7.747	698.068				1.4951e+07	2.04827e+07	1.84532e+07	7.46799e+06	1.17653e+07	6.95964e+06	1.52047e+07	2.05636e+07	1.95133e+07	1.00403e+07	9.47127e+06	8.94602e+06
	P9766	---	---	---	---	---	7.481	866.981				3.48117e+07	3.82362e+07	5.75572e+07	2.58639e+07	1.07767e+07	6.45363e+06	3.76007e+07	2.28796e+07	8.16068e+06	2.32908e+07	2.11007e+07	3.38216e+07
	P9239	---	---	---	---	---	7.615	731.994				1.50879e+07	8292099	2.87315e+07	1.77708e+07	1.21899e+07	1.46282e+07	1.83679e+07	1.32908e+07	2.00651e+07	1.07899e+07	2.71917e+07	1.32074e+07
	P7730	---	---	---	---	---	5.156	499.057				2.10952e+07	106514723	8.61307e+07	9.67399e+06	4.59053e+07	4.21932e+07	3.40527e+07	1.5818e+08	1.09573e+08	8.87396e+07	8.62441e+07	5.02542e+07
	P9798	---	---	---	---	---	7.314	885.521				1.23827e+07	1.47342e+07	4.41979e+06	1.16844e+06	1.04811e+06	60844.4	1.37273e+07	5.86173e+06	1.92645e+07	312748	5.28496e+06	359493
	P8008	---	---	---	---	---	2.343	525.29				2.48896e+07	1.6915e+07	3.00275e+07	3.13201e+07	6.21419e+07	7.23143e+06	1.10772e+07	1.71772e+07	6.78996e+06	3.31094e+07	2.9189e+07	4.13107e+07
	P6982	---	---	---	---	---	1.185	430.222				2.0629e+06	94925	324870	7.4834e+06	4.72615e+06	261148	2.32307e+06	1.76349e+06	423580	2.99565e+06	3.03678e+06	2.97038e+06
	P6796	---	---	---	---	---	4.881	415.321				600246	865568	1.73931e+06	2.94486e+07	4.27585e+07	1.43257e+07	744580	579412	1.56843e+06	7.1969e+06	7.61996e+06	7.81224e+06
	P6904	---	---	---	---	---	0.999	423.288				7.9509e+07	8.17544e+07	5.2496e+07	1.79e+08	1.49944e+08	5.60135e+07	8.55035e+07	7.50907e+07	5.82091e+07	1.22261e+08	1.19945e+08	1.16622e+08
	P8177	---	---	---	---	---	1.334	544.34				1.1107e+07	1.33638e+07	1.00366e+07	1.14918e+07	5.66095e+06	8.08314e+06	2.00357e+07	8.40439e+06	1.29988e+07	2.04985e+07	1.7151e+07	2.01131e+07
	P9863	---	---	---	---	---	7.59	932.525				1.94856e+07	2.4805e+07	3.02926e+07	1.27636e+07	1.72324e+07	9.19609e+06	2.56502e+07	3.36482e+07	2.62214e+07	1.42902e+07	1.02714e+07	1.44299e+07
	P7076	---	---	---	---	---	6.791	437.952				7.52885e+06	2.54612e+07	1.48369e+07	7.87767e+06	1.42981e+07	3.68577e+06	1.58247e+07	1.40834e+07	1.2376e+07	2.53456e+07	2.27538e+07	2.32184e+07
	P7870	---	---	---	---	---	0.722	511.155				4.71137e+06	2.87297e+06	5.40541e+06	9.39048e+06	1.00105e+07	6.55241e+06	1.50695e+06	612136	7.33055e+06	1.14679e+07	1.44662e+07	1.19986e+07
	P8290	---	---	---	---	---	7.785	560.028				5.76375e+07	5.78061e+07	6.35651e+07	1.08725e+07	1.23346e+07	1.08556e+07	5.00757e+07	7.33931e+07	5.69436e+07	1.08012e+07	8.17641e+06	9.5404e+06
	P6027	---	---	---	---	---	0.625	363.196				4.92627e+07	4.67829e+07	618922	3.52881e+07	3.05354e+07	3.29825e+07	5.41617e+07	6.77449e+07	6.86263e+07	4.20066e+07	4.41215e+07	4.21578e+07
	P9778	---	---	---	---	---	7.237	873.035				2.16783e+07	1.74568e+07	1.36115e+07	1.05683e+07	1.61979e+07	9.22164e+06	1.64832e+07	1.99628e+07	1.094e+07	158180	1.04474e+07	6.5285e+06
	P7598	---	---	---	---	---	0.681	486.159				85850.4	4.56552e+06	2.19991e+07	9.95689e+06	1.02418e+07	1.0228e+07	135162	981071	507034	1.02057e+07	9.84459e+06	8.88261e+06
	P9819	---	---	---	---	---	7.391	900.98				3.63068e+07	6.26656e+07	2.99112e+07	9.37832e+06	2.17484e+07	4.38991e+06	5.16268e+07	3.5783e+07	5.69672e+07	1.41079e+07	1.03451e+07	1.23546e+07
	P5248	---	---	---	---	---	7.104	318.879				5.75606e+06	7.53496e+06	6.04259e+06	7.28183e+06	8.0758e+06	5.8618e+06	6.73323e+06	8.18207e+06	3.18784e+06	1.39961e+07	1.2985e+07	1.53876e+07
	P10008	---	---	---	---	---	7.586	1055.53				1.79291e+07	2.15257e+07	2.45526e+07	1.27667e+07	1.52241e+07	7.92519e+06	1.46793e+07	2.48908e+07	1.88078e+07	8.42241e+06	7660661	1.2479e+07
	P7939	---	---	---	---	---	7.503	518.016				2.7217e+07	5.84081e+07	3.65082e+07	1.48472e+07	9.34382e+06	2.26434e+07	2.29156e+07	3.63449e+07	45141392	3.43202e+07	3.9928e+07	4.63312e+07
	P1613	---	---	---	---	---	3.6	162.951				8.96865e+06	4.99564e+06	1.0141e+06	740154	1.4324e+06	121281	233558	489439	2.83975e+06	4.07012e+07	1.86046e+07	1.63262e+07
	P8120	---	---	---	---	---	5.612	537.32				4.77033e+06	454848	1.30025e+07	1.35728e+07	1.23121e+07	1.0007e+07	2.24599e+06	3.17802e+06	6.86192e+06	10610407	9.38543e+06	1.1313e+07
	P9956	---	---	---	---	---	7.638	1008.53				1.06365e+07	2.98203e+06	1.99873e+07	7.87441e+06	6.94649e+06	7.52233e+06	1.28815e+07	1.28026e+07	1.38956e+07	4.15906e+06	7.18378e+06	1.49845e+07
	P7312	---	---	---	---	---	2.302	454.39				2.20381e+07	1.26006e+06	4.50116e+07	9.3404e+06	39519.7	9.18931e+06	1.44494e+07	1.5201e+06	254141	3.57347e+06	1.43664e+07	1.39017e+07
	P6292	---	---	---	---	---	3.18	379.25				3.56433e+07	1.16773e+07	4.76305e+07	4.23283e+07	4.15392e+07	7.03213e+06	1.08671e+07	1.14836e+07	1.26888e+07	3.75048e+06	2.17347e+07	1.82533e+07
	P7849	---	---	---	---	---	4.646	509.381				1.12423e+07	1.42201e+07	1.08464e+07	1.59349e+07	1.23133e+07	8.74769e+06	1.37231e+07	1.98471e+07	1.12657e+07	1.44387e+07	1.71174e+07	1.91755e+07
	P9462	---	---	---	---	---	7.734	772.11				1.51009e+07	1.74141e+07	7.13854e+06	7.24682e+06	6.15785e+06	8.2801e+06	1.44423e+07	1.64162e+07	9.23755e+06	5.12132e+06	4.95815e+06	5.71123e+06
	P5575	---	---	---	---	---	4.187	338.05				7.76861e+07	9.61317e+07	3.40853e+07	5.26972e+07	3.72683e+07	9.13757e+07	8.50868e+07	1.05058e+08	7.1162e+07	7.89138e+07	7.0766e+07	5.63461e+07
	P2278	---	---	---	---	---	1.047	186.814				7.24356e+06	8.92043e+06	7.07779e+06	5.14749e+06	5.29637e+06	6.20286e+06	1.1877e+07	1.45265e+07	9.11273e+06	4.2598e+06	6.41897e+06	5.22652e+06
	P8204	---	---	---	---	---	2.339	548.364				4.08416e+07	2.71095e+07	4.84659e+07	6.20936e+07	7.56149e+07	1.42381e+07	3.50193e+07	3.07976e+07	1.4125e+07	4.37829e+07	3.66204e+07	4.25483e+07
	P8791	---	---	---	---	---	8.243	651.248				631191	570369	401629	1.60846e+07	2.20861e+07	1.94954e+07	688123	964860	538562	7.27187e+06	7.07988e+06	6.83192e+06
	P7083	---	---	---	---	---	1.033	438.267				3.04606e+06	4.99566e+06	583702	7.54633e+06	7.84245e+06	7.86017e+06	542482	711348	2.59694e+06	5.88009e+06	5.54294e+06	6.16991e+06
	P7606	---	---	---	---	---	6.706	487.129				1.46253e+07	1.34765e+06	4.00195e+06	2.57709e+07	1.29374e+07	3.90906e+07	1.24838e+07	6.54397e+06	2.74314e+06	1.19729e+07	1.16573e+07	1.27366e+07
	P9932	---	---	---	---	---	7.556	984.059				1.52924e+07	6.19772e+06	1.52407e+07	1.74824e+07	1.67542e+07	2.17681e+07	2.02736e+07	3.2771e+07	5.63457e+07	6.76044e+06	1.14616e+07	1.17609e+07
	P3381	---	---	---	---	---	2.22	227.175				6.69696e+07	7.25984e+07	7.77186e+07	3.5361e+07	4.27999e+07	5.21843e+07	8.41888e+07	85116785	7.05672e+07	6.64501e+07	6.42065e+07	7.12433e+07
	P8988	---	---	---	---	---	7.453	690.993				4.59875e+07	1.6495e+07	9.10221e+06	2.93821e+06	8.34988e+06	4.16101e+06	1.97033e+07	1.26035e+07	1.57197e+07	9.22863e+06	2.53213e+07	2.61163e+07
	P7212	---	---	---	---	---	4.64	448.05				2.15576e+07	2.6125e+07	2.14601e+07	2.21459e+07	2.21415e+07	2.27526e+07	6.38953e+07	4.32814e+07	6.14659e+07	4.89614e+07	4.95036e+07	2.40045e+07
	P9836	---	---	---	---	---	7.521	911.008				2.27117e+07	1.59357e+07	2.57126e+07	1.21437e+07	1.93181e+07	9.84834e+06	6.30872e+06	1.75352e+07	2.45104e+07	2.3932e+07	1.07543e+07	1.53727e+07
	P8036	---	---	---	---	---	7.641	526.987				2.96979e+07	2.41439e+07	3.38028e+07	33117183	6.83287e+06	1.54337e+07	6.34811e+06	2.33348e+07	1.97521e+07	1.30545e+07	2.16316e+07	8.33071e+06
	P9713	---	---	---	---	---	1.669	837.617				526724	2.71671e+06	1.4542e+06	285369	1.11302e+06	2.36455e+06	2522655	746764	3.49606e+06	1.01013e+07	2.43952e+07	5.2565e+07
	P9177	---	---	---	---	---	3.858	721.055				2.23692e+07	3.10186e+07	1.73084e+07	1.37981e+07	1.39607e+07	1.26475e+07	4.31418e+07	1.63695e+07	1.73093e+07	2.34703e+07	1.54042e+07	2.02715e+07
	P7075	---	---	---	---	---	6.716	437.952				7.52885e+06	2.54612e+07	1.48369e+07	7.87767e+06	1.42981e+07	3.68577e+06	1.58247e+07	1.40834e+07	1.2376e+07	2.53456e+07	2.27538e+07	2.32184e+07
	P9858	---	---	---	---	---	7.694	927.55				1.17195e+07	4.67072e+06	1.29581e+07	8.8093e+06	7.26527e+06	7.06292e+06	1.07567e+07	9.45107e+06	1.72164e+07	1.93434e+06	1.18473e+06	1.54135e+06
	P9119	---	---	---	---	---	3.717	714.063				4.5824e+06	5.08016e+06	4.32402e+06	4.97363e+06	2.32941e+06	3.159e+06	7.74176e+06	1.73755e+07	2.30154e+07	3.59133e+06	4.96031e+06	3.55522e+06
	P8320	---	---	---	---	---	7.441	567.99				6.66021e+07	6.01339e+07	8.72319e+07	1.59178e+07	4.56925e+07	5.91019e+06	2.27074e+07	4.71907e+07	3.08498e+07	2.87821e+07	2.74071e+07	3.54655e+07
	P2385	---	---	---	---	---	7.829	190.119				8.83863e+07	8.00911e+07	5.27493e+07	6.40261e+07	6.41986e+07	5.24225e+07	9.20792e+07	4.41579e+07	1.92836e+07	5.48106e+07	5.74381e+07	5.40648e+07
	P1278	---	---	---	---	---	3.349	148.961				1.55776e+07	1.78647e+07	2.59624e+07	3.03771e+06	1.09464e+07	1.94165e+06	2.96276e+06	4.60433e+06	4.672e+06	4.18435e+07	3.56809e+07	3.02821e+07
	P9962	---	---	---	---	---	7.581	1014.53				1.5308e+07	1.42827e+07	1.79605e+07	9.05718e+06	1.50225e+07	7.49201e+06	2.18154e+07	2.64779e+07	2.147e+07	8.07286e+06	7.30344e+06	1.23551e+07
	P9577	---	---	---	---	---	4.008	797.588				5.38077e+06	1.28701e+07	1.13429e+07	8.60522e+06	3.33755e+06	8.72185e+06	1.10382e+07	2.09221e+07	1.10503e+07	1.90724e+07	1.92345e+07	2.11827e+07
	P6445	---	---	---	---	---	5.005	391.053				1.6258e+07	2.47369e+07	2.40534e+07	4.72067e+07	3.54847e+07	1.66091e+07	8.8821e+07	9.96135e+07	1.55636e+07	3.06739e+07	6.21292e+07	5.65048e+07
	P4408	---	---	---	---	---	4.32	276.199				707465	9878.45	237053	1.01024e+07	5.12793e+06	5.35505e+06	1.39149e+06	1.32661e+06	9.67362e+06	1.56141e+06	1.72999e+06	2.58313e+06
	P9181	---	---	---	---	---	4.327	721.056				2.13105e+07	4.52624e+07	7.73718e+06	1.21282e+07	1.39484e+07	1.70696e+07	1.60373e+07	2.82962e+07	1.12098e+07	5.70992e+06	1.97679e+07	2.03054e+07
	P8534	---	---	---	---	---	1.509	603.745				1.193e+07	1.57503e+07	3.14669e+07	6.19306e+06	6.94726e+06	2.49448e+07	1.21573e+07	1.89785e+07	3.5034e+07	1.18636e+07	1.03002e+07	8.89753e+06
	P10139	---	---	---	---	---	7.492	1171.54				1.02655e+07	2.07816e+07	2.30527e+07	4.72185e+06	5.53302e+06	1.28905e+06	3.00874e+07	1.67423e+07	2.04021e+07	2.78354e+07	1.56e+07	1.25904e+07
	P9664	---	---	---	---	---	7.282	819.072				1.02834e+07	1.85128e+07	5.97067e+06	6.44385e+06	1.40294e+07	1.13704e+07	1.04469e+07	9.93278e+06	1.28195e+07	8.77517e+06	1.00207e+07	1.25699e+07
	P10020	---	---	---	---	---	7.533	1066.06				1.25583e+07	3.52675e+06	9.09554e+06	9.88676e+06	1.03337e+07	1.83301e+07	1.17891e+07	1.73877e+07	3.79045e+07	7.84379e+06	7.60751e+06	8.89877e+06
	P9892	---	---	---	---	---	7.491	959.041				352928	14315.3	698869	1.54662e+07	5.09064e+06	3.86863e+07	243527	260536	6.62836e+06	5.82751e+06	3.51262e+06	5.32353e+06
	P9820	---	---	---	---	---	7.635	900.98				9.89203e+06	4.99635e+06	2.80786e+07	1.35816e+07	7.86563e+06	4.41478e+06	2.81571e+07	2.59046e+07	9.11349e+06	1.1882e+07	1.18769e+07	4.20044e+06
	P6968	---	---	---	---	---	5.893	428.301				2.20846e+07	1.31914e+07	9.53781e+07	2.71103e+07	2.25405e+07	3.1965e+07	1.14885e+07	2.39142e+07	1.88746e+07	7.1911e+06	7.43105e+06	7.4846e+06
	P8579	---	---	---	---	---	4.842	609.398				3.39439e+06	812792	3.35989e+06	2.20264e+07	1.49412e+07	1.99646e+07	2.62416e+06	2.13563e+06	2.7754e+06	8.03279e+06	8.21397e+06	6.55877e+06
	P8560	---	---	---	---	---	5.992	607.949				8.81158e+06	5.07158e+06	2.77998e+07	7.69187e+06	5.35293e+06	1.06262e+07	9.74919e+06	5.79535e+06	38769.1	9342918	8.83147e+07	9.20417e+07
	P4812	---	---	---	---	---	7.088	294.873				5.047e+06	1.46329e+07	1.19041e+07	4.14003e+06	6.40906e+06	5.33203e+06	6.60199e+06	1.49496e+07	1.16205e+07	1.22001e+06	7.05734e+06	6813853
	P7445	---	---	---	---	---	0.946	469.154				4.01257e+06	2.89503e+06	7.74414e+06	6.92531e+06	5.35129e+06	1.58619e+07	397614	249531	4.76199e+06	1.07175e+07	1.27522e+07	8.58161e+06
	P7690	---	---	---	---	---	7.785	496.088				2.27424e+07	1.80785e+07	2.11465e+07	8.13467e+06	8.38341e+06	1.3799e+07	2.54831e+07	2.8788e+07	5.88013e+07	1.7614e+07	1.67233e+07	1.53952e+07
	P10009	---	---	---	---	---	1.257	1056.73				2.24012e+06	1.72891e+06	2.86213e+06	2.97488e+06	1.09894e+06	2.50019e+06	1.36545e+06	6.77993e+06	2.00175e+06	2.42435e+06	1.98047e+06	2.37648e+06
	P7508	---	---	---	---	---	2.225	476.307				4.99953e+08	3.11168e+08	560093564	1214445927	1489918579	1.95262e+08	6.3699e+08	6.56684e+08	3.78806e+08	6.00194e+08	5.59182e+08	5.6318e+08
	P8677	---	---	---	---	---	5.985	626.939				2.61948e+06	2.01763e+06	2.9228e+06	128424	303680	541576	2.08304e+06	1.13889e+06	227322	1.75873e+06	2.96741e+07	2.3639e+07
	P9007	---	---	---	---	---	7.705	695.03				3.43487e+06	1.16515e+07	6.77546e+06	1.6331e+06	3.91679e+06	2.05314e+06	3.63995e+06	6.55203e+06	4.7686e+06	4.97149e+06	1.77749e+06	2.28961e+06
	P5319	---	---	---	---	---	1.089	323.221				1.30145e+07	4.71893e+06	1.13806e+07	8.01939e+06	5.09502e+06	1.00291e+07	1.07281e+07	1.66619e+07	1.27275e+07	1.10267e+07	1.16054e+07	1.07124e+07
	P9288	---	---	---	---	---	3.834	739.104				6.77462e+07	6.93339e+07	5.08371e+07	1.27069e+07	2.29793e+07	3.84387e+07	8.28059e+07	2.5394e+07	2.43502e+07	3.7577e+07	2.89697e+07	2.44692e+07
	P7687	---	---	---	---	---	4.839	495.979				2.77729e+06	8.79235e+06	9.1185e+06	6.00055e+06	5.88633e+06	5.75755e+06	6.20386e+06	1.23811e+07	1.19629e+07	7.56791e+06	9.16521e+06	1.41172e+07
	P9750	---	---	---	---	---	3.923	856.58				1.80275e+06	1.10982e+07	9.48144e+06	4.92842e+06	3.2027e+06	1.22972e+07	9.88007e+06	25810676	2.39783e+07	1.35112e+07	17816908	1.83377e+07
	P8260	---	---	---	---	---	7.474	556.009				1.28505e+07	4.87257e+06	1.42004e+07	1.08134e+07	4.59309e+06	2.27752e+06	1.30273e+07	1.33946e+07	1.63571e+07	5.32473e+06	1.04989e+07	2.05433e+07
	P7733	---	---	---	---	---	4.675	499.057				6.02083e+07	8.08462e+07	6.0147e+07	2.6713e+07	3.39147e+07	3.39091e+07	9.47816e+07	7.90668e+07	9.43658e+07	6.38217e+07	7.39143e+07	6.14523e+07
	P8965	---	---	---	---	---	6.768	685.884				2.75486e+06	1.26598e+07	4.09556e+06	7.8218e+06	4.37802e+06	971154	5.93315e+06	4.06224e+06	4.14855e+06	1.72523e+07	1.40899e+07	1.61581e+07
	P9601	---	---	---	---	---	7.69	806.073				4.8376e+06	1.3736e+06	4.36335e+06	4.94072e+06	4.55492e+06	1.83341e+06	5.52326e+06	1.54961e+06	8.88979e+06	710402	367335	1.71246e+06
	P4410	---	---	---	---	---	3.385	276.902				1.8785e+07	1.4927e+07	9.26984e+06	2.66795e+06	6.14405e+06	389513	602445	5.09103e+06	1.36137e+06	5.32825e+07	4.69245e+07	3.11139e+07
	P7815	---	---	---	---	---	1.504	506.793				1.12444e+07	1.57335e+07	3.14394e+07	5.75734e+06	7.34339e+06	2.49084e+07	1.28253e+07	1.85809e+07	3.39983e+07	1.10038e+07	9.29396e+06	7.95477e+06
	P9389	---	---	---	---	---	1.996	757.556				2.07073e+06	4.2175e+07	6.71347e+07	1.73373e+06	1.35238e+06	1.05822e+07	2.44334e+06	982029	7.8746e+06	1.77708e+06	1.84292e+06	1.96047e+07
	P8434	---	---	---	---	---	7.091	585.906				9.55798e+06	8.5506e+06	5.78719e+06	9.64178e+06	4.74354e+06	9.97581e+06	1.13226e+07	1.02892e+07	6.33546e+06	1.33637e+07	1.15021e+07	1.43121e+07
	P9049	---	---	---	---	---	4.562	703.576				3.22697e+07	8.22634e+07	4.30051e+07	2.99126e+07	3.56325e+07	1.84113e+07	1.02392e+08	1.67911e+08	6.62029e+07	1.17865e+08	1.22526e+08	1.32853e+08
	P6672	---	---	---	---	---	1.184	406.294				692833	1.41237e+06	1.55858e+06	5.72953e+06	3.70866e+06	1.48356e+06	3.21313e+06	4.08659e+06	2.48743e+06	3.27715e+06	3.37665e+06	3.3126e+06
	P8082	---	---	---	---	---	6.738	532.846				1.12124e+06	1.24035e+07	2.8199e+06	6.58681e+06	7.50755e+06	1.07365e+06	2.82967e+06	2.04038e+06	1.16923e+06	2.67759e+07	2.27439e+07	2.53786e+07
	P6541	---	---	---	---	---	4.608	396.312				5.56655e+06	8.94865e+06	1.24842e+07	6.87793e+07	3.73676e+07	1.40414e+07	6.88567e+06	3.70254e+06	1.4149e+07	2.3585e+07	2.00046e+07	2.18596e+07
	P7662	---	---	---	---	---	7.593	492.959				1.17359e+07	3.05679e+07	1.38289e+07	1.37479e+07	1.17383e+07	1.20885e+07	1.18437e+07	1.45405e+07	1.49633e+07	1.22577e+07	1.85752e+07	1.9276e+07
	P2816	---	---	---	---	---	0.952	205.117				2.0702e+07	2.40147e+07	5.20537e+07	3.60819e+07	3.72949e+07	6.39046e+07	1.42046e+07	2.06858e+07	8.97992e+07	4.24844e+07	4.12173e+07	4.01592e+07
	P8558	---	---	---	---	---	1.509	607.743				1.16852e+07	1.52189e+07	2.93848e+07	6.35658e+06	7.22284e+06	2.37498e+07	1.22758e+07	1.17117e+07	3.42379e+07	1.08119e+07	8.78786e+06	9.03575e+06
	P8365	---	---	---	---	---	4.407	572.371				1.66755e+07	4.86436e+07	1.26174e+07	1.07591e+07	6.18126e+06	3.45274e+06	2.1066e+07	955426	705598	1.82111e+07	1.88578e+07	1.47732e+07
	P9240	---	---	---	---	---	7.469	731.994				2.43472e+07	4.27953e+07	1.5116e+07	1.82101e+07	7.03383e+06	3.10381e+06	1.67412e+07	2.71195e+07	1.42421e+07	1.28095e+07	7.35984e+06	1.72322e+07
	P9852	---	---	---	---	---	7.618	926.525				3.34191e+07	1.78288e+07	6.85265e+06	8.21344e+06	1.07164e+07	1.22289e+07	1.96802e+07	1.61559e+07	1.74877e+07	1.18928e+07	1.76471e+07	1.12466e+07
	P8228	---	---	---	---	---	5.022	552.059				1.25361e+07	2.70453e+07	4.24795e+07	1.5773e+07	1.43987e+07	1.81702e+07	1.57518e+07	3.12514e+07	1.08355e+07	1.18097e+07	2.94172e+07	2.34402e+07
	P7185	---	---	---	---	---	4.663	446.054				3.16195e+07	5.42126e+07	1.504e+08	3.22494e+07	3.72578e+07	3.64282e+07	9.81514e+07	1.58924e+08	1.01174e+08	7.4614e+07	3.6169e+07	5.82229e+07
	P7379	---	---	---	---	---	1.041	463.378				4.21634e+06	1.3286e+07	1.22472e+07	3.26329e+06	2.63075e+06	7586376	8.8164e+06	8.06928e+06	2.4589e+06	1.32323e+07	1.5233e+07	2.15817e+07
	P6899	---	---	---	---	---	5.842	423.163				1.32423e+06	986751	1.63236e+06	2.05761e+07	4.95253e+07	1.09118e+06	1.91152e+06	3.23929e+06	586590	8.87955e+06	8.55967e+06	1.06783e+07
	P10005	---	---	---	---	---	7.6	1049.53				1.35896e+07	1.42892e+07	1.35451e+07	1.6162e+07	8.98259e+06	8.47585e+06	1.82661e+07	1.41208e+07	3.04819e+07	1.92096e+07	1.73271e+07	1.00266e+07
	P9835	---	---	---	---	---	7.599	911.006				1.48262e+07	1.59202e+07	2.59408e+07	1.21437e+07	1.89705e+07	9.84834e+06	1.03015e+07	1.76955e+07	6.60614e+06	6.91024e+06	1.07543e+07	1.53727e+07
	P8395	---	---	---	---	---	7.775	578.092				1.42582e+07	1.2444e+07	9.69978e+06	8.15376e+06	7.00692e+06	1.02953e+07	1.55133e+07	1.92685e+07	4.11423e+07	1.0932e+07	1.00018e+07	9.77718e+06
	P5950	---	---	---	---	---	1.266	358.243				2.49841e+07	2.79771e+06	1.42537e+07	1.22316e+07	1.76358e+07	786593	1.53537e+06	1.07396e+06	999833	6.54092e+06	5.63961e+06	6.39261e+06
	P7702	---	---	---	---	---	4.851	496.697				7.75335e+06	6.93369e+06	8.59249e+06	8.83418e+06	9.21097e+06	6.59592e+06	1.14492e+07	1.02305e+07	1.21362e+07	1.37549e+07	1.0793e+07	9.44477e+06
	P9961	---	---	---	---	---	1.26	1012.7				3.21445e+06	2.94416e+06	4.60498e+06	5.79118e+06	2.37915e+06	4.11517e+06	2.92823e+06	1.09687e+07	3.61119e+06	3.58331e+06	3.64696e+06	4.76684e+06
	P8602	---	---	---	---	---	7.108	612.851				4.77413e+06	1.55288e+07	1.22246e+07	5.17944e+06	8.89008e+06	6.90818e+06	5.63547e+06	1.37734e+07	4.67878e+06	1.84702e+07	1.4706e+07	1.90654e+07
	P9596	---	---	---	---	---	7.276	803.523				1.36973e+07	1.81429e+07	1.62219e+07	1.89518e+06	1.66017e+06	808004	3.47236e+06	4.77473e+06	5.00959e+06	11584.3	425010	79912.4
	P9120	---	---	---	---	---	4.001	714.064				1.4038e+07	2.99205e+06	1.42615e+07	7.78673e+06	1.64672e+07	6.0594e+06	9.86074e+06	2.09202e+07	1.74281e+07	2.55306e+07	2.49021e+06	1.67493e+06
	P8721	---	---	---	---	---	1.334	636.416				2.24461e+07	5.97525e+06	2.88913e+07	2.35696e+07	2.09763e+07	9.15818e+06	7.21802e+06	7.63615e+06	3.18617e+06	1.00696e+07	1.14662e+07	1.43912e+07
	P8038	---	---	---	---	---	8.056	527.142				2.90011e+07	6.41024e+06	2.42263e+07	1.09502e+07	1.1095e+07	4.00517e+06	2.18248e+07	1.37152e+07	4.02495e+07	6.84946e+06	4.94772e+06	10538795
	P8575	---	---	---	---	---	7.783	609.144				1.33185e+07	9.00463e+06	1.74147e+07	5.35822e+06	9.03205e+06	4.43463e+06	2.87895e+07	1.81659e+07	3.74865e+07	1.76571e+07	1.46457e+07	1.46064e+07
	P4771	---	---	---	---	---	7.175	292.876				1.17773e+07	2.97927e+07	445511	9.00981e+06	1.21102e+07	1.10228e+07	1.37094e+07	2.78651e+07	2.20896e+07	1.56307e+07	1.59391e+07	1.5595e+07
	P6617	---	---	---	---	---	1.455	401.287				4.50598e+06	1.07851e+07	1.80013e+07	1.15427e+07	747484	9652593	1.1699e+06	9.01084e+06	1.40903e+06	7.6481e+06	7.77341e+06	1.6812e+07
	P9358	---	---	---	---	---	7.274	749.041				8.36798e+06	1.11846e+07	2.68475e+06	1.14646e+06	7.67928e+06	4.30362e+06	8.63964e+06	4.79996e+06	6.63283e+06	3.6937e+06	3.13987e+06	2.56589e+06
	P8792	---	---	---	---	---	7.588	651.563				2.15428e+07	2.90684e+06	2.23333e+06	4.03694e+06	2.99517e+06	318518	1.08331e+07	421380	348179	501831	1.92614e+06	543449
	P10013	---	---	---	---	---	7.393	1062.54				4.83626e+07	1.30325e+07	3.21703e+07	1.64934e+07	2.07964e+07	1.19768e+07	4.5528e+07	5.50014e+07	1.06816e+07	1.0779e+07	1.41301e+07	1.23387e+07
	P8743	---	---	---	---	---	6.756	638.933				4.84842e+06	2.37396e+07	8.40117e+06	3.29348e+06	6.25226e+06	2.84873e+06	1.11025e+07	1.13163e+07	5.27287e+06	1.18447e+07	9.25104e+06	9.44479e+06
	P6315	---	---	---	---	---	7.368	381.013				2.21509e+07	2.21231e+07	2.23033e+07	3.85174e+07	1.9491e+07	3.97731e+07	2.08849e+07	2.94757e+07	2.51418e+07	1.06057e+08	1.34244e+08	1.06299e+08
	P8797	---	---	---	---	---	2.861	652.411				6.09423e+07	1.54436e+07	8.45705e+07	5.49674e+07	8.4492e+07	1.31655e+07	1.0439e+07	2.28276e+07	1.56916e+07	3.51583e+07	4.33813e+07	3.3761e+07
	P8990	---	---	---	---	---	6.702	691.047				647959	935074	1.58317e+06	6.99582e+06	3.25532e+06	6.49651e+06	942161	613427	983793	4.83267e+06	5.37263e+06	4.31308e+06
	P9866	---	---	---	---	---	7.739	933.114				1.44935e+07	7706276	1.23608e+07	8.58683e+06	1.04958e+07	5.62844e+06	1.67497e+07	1.1501e+07	2.08136e+07	6.03445e+06	5.45631e+06	6.55725e+06
	P9860	---	---	---	---	---	7.6	928.032				7.26971e+06	1.15266e+07	2.11813e+07	1.28671e+07	1.31805e+07	14534114	1.03507e+07	1.9624e+07	8.54215e+06	2.20416e+07	1.63348e+07	1.48706e+07
	P4957	---	---	---	---	---	5.185	301.22				203508	468336	54952.6	7.55087e+06	7.09412e+06	2.3557e+06	402626	742312	58424.3	1.64529e+06	1.59282e+06	961471
	P7247	---	---	---	---	---	4.48	450.357				3.42494e+06	3.6477e+06	1.22854e+07	1.57903e+07	8.56658e+06	607349	7.15907e+06	8.98588e+06	5.2774e+06	1.01111e+07	1.04453e+07	1.13218e+07
	P9902	---	---	---	---	---	7.498	967.53				1.65852e+07	9.41203e+06	3.8783e+07	1.65804e+07	1.15424e+07	2.9705e+06	1.77956e+07	1.04989e+07	1.68322e+07	1.73583e+07	1.85474e+07	8.53965e+06
	P7838	---	---	---	---	---	1.502	508.793				1.02943e+07	1.57429e+07	3.00584e+07	5.96902e+06	6.66897e+06	2.40278e+07	1.20249e+07	1.77731e+07	3.20787e+07	9.72821e+06	8.84369e+06	8.04217e+06
	P6104	---	---	---	---	---	7.714	366.976				3.47244e+07	6.74504e+07	3.69932e+07	3.52537e+07	3.7812e+07	4.15365e+07	3.69197e+07	7.40435e+07	4.3849e+07	4.96542e+07	5.06779e+07	5.10325e+07
	P605	---	---	---	---	---	6.259	118.251				1.33165e+07	6.08143e+06	1.0292e+07	1.65362e+07	6.5662e+06	4.31458e+06	1.4511e+07	8.52334e+06	1.13422e+07	1.11744e+07	7.53166e+06	7.7844e+06
	P9744	---	---	---	---	---	1.291	854.57				3.62976e+06	1.25461e+07	6.41308e+06	8.5293e+06	4.78091e+06	7.57597e+06	3.63322e+06	4.93895e+06	8.09202e+06	1.06721e+07	1.57293e+07	1.46954e+07
	P8945	---	---	---	---	---	7.698	681.54				1.36758e+07	6.86461e+06	1.80243e+07	8.46604e+06	1.19567e+07	7.96669e+06	1.47026e+07	1.79564e+07	1.71107e+07	565779	1.22957e+06	3.08301e+06
	P9629	---	---	---	---	---	4.447	811.667				419407	5.62638e+06	6727.94	134352	918129	7875.3	1.07494e+07	1.89778e+07	3.1924e+06	7.05219e+06	7.93423e+06	6.85606e+06
	P10036	---	---	---	---	---	7.585	1088.99				1.71059e+07	2.13952e+07	2.3348e+07	2.66408e+07	1.79263e+07	1.59701e+07	1.91914e+07	2.11266e+07	2.76294e+07	1.53998e+07	3.72569e+07	3.72438e+07
	P1743	---	---	---	---	---	1.247	167.922				3.23794e+06	4.84729e+06	2.25505e+06	2.36706e+06	1.91608e+06	1.81785e+06	894875	1.23083e+06	968552	1.55862e+07	1.26294e+07	1.02024e+07
	P7194	---	---	---	---	---	6.689	447.011				1.89962e+07	1.90324e+07	1.37701e+07	1.14699e+07	4.27303e+06	8.27237e+06	3.02856e+07	2.39246e+07	5.43641e+07	9.01681e+06	6.41161e+06	4.76665e+06
	P5111	---	---	---	---	---	6.731	310.848				1.3886e+07	4.72378e+07	2.23387e+07	2.77255e+07	2.19067e+07	1.0469e+07	2.25141e+07	2.12928e+07	1.75536e+07	3.75559e+07	3.81422e+07	3.54406e+07
	P6204	---	---	---	---	---	7.179	373.979				51870.8	3.43643e+07	36322.6	1.15285e+07	1.20582e+07	2.53297e+07	2.2073e+07	394251	282974	2.97393e+07	2.41158e+07	2.71799e+07
	P8097	---	---	---	---	---	1.277	534.35				1.28018e+07	1.60968e+06	1.05887e+07	1.1512e+07	1.45899e+07	971818	900630	1.11092e+06	52995.3	4.25227e+06	3.09266e+06	1.54397e+06
	P9995	---	---	---	---	---	4.787	1043.7				8.33285e+06	2.73924e+07	1.54305e+07	7.73652e+06	5.69026e+06	5.93977e+06	1.01697e+07	1.32041e+07	1.31474e+07	1.81293e+07	2.01302e+07	1.73243e+07
	P8651	---	---	---	---	---	5.774	622.364				8.84258e+06	3218519	8.48686e+06	3.01471e+07	2.86032e+07	3.58108e+06	2.92476e+06	8.97892e+06	2.82334e+06	6.71192e+06	6.18187e+06	7.15594e+06
	P2763	---	---	---	---	---	3.869	203.184				1.83769e+07	1.61617e+07	1.56004e+07	12430306	1.27791e+07	1.15166e+07	1.9018e+07	1.72717e+07	1.87834e+07	9.47687e+06	9.14344e+06	1.26071e+07
	P10037	---	---	---	---	---	7.443	1088.99				4.57979e+07	3.93933e+07	2.02148e+07	6.36131e+06	19606443	3.90641e+06	4.29373e+07	3.54097e+07	1.82565e+07	2.53848e+07	9.80704e+06	8.83062e+06
	P8111	---	---	---	---	---	4.394	536.37				1.10723e+07	3.4344e+07	5.17324e+06	1.85589e+06	1.16507e+06	674632	1.76617e+07	2.27345e+07	2.57736e+07	1.3772e+07	1.07611e+07	2.01293e+06
	P6743	---	---	---	---	---	7.675	410.958				9.29602e+06	9.75428e+06	3.07638e+07	5.83601e+06	6.70911e+06	1.75856e+07	1.0993e+07	1.39304e+07	3.29413e+07	1.33019e+07	5.21938e+06	6.68618e+06
	P9854	---	---	---	---	---	7.466	926.527				3.38623e+07	1.67135e+07	3.07822e+07	6.42709e+06	9.05925e+06	2.08908e+06	1.96802e+07	2.85283e+07	7.00035e+06	7.57526e+06	1.80937e+07	2.47425e+06
	P10123	---	---	---	---	---	7.332	1144.54				2.4539e+07	3.42393e+07	1.84505e+07	9.20738e+06	1.10397e+07	2.50145e+06	2.30862e+07	2.44858e+07	1.27005e+07	8.84252e+06	4.97241e+06	4.69351e+06
	P8907	---	---	---	---	---	4.42	675.542				5.19315e+06	1.5581e+07	5.23379e+06	5.38223e+06	2.00732e+06	289879	1.56839e+07	1.23432e+07	3.23762e+07	1.63006e+07	1.94589e+07	1.68507e+07
	P7059	---	---	---	---	---	6.763	437.032				3.53606e+07	8.49262e+06	9.46001e+06	1.11676e+07	8.1886e+06	1.29864e+07	4.37324e+07	2.09895e+07	7.22183e+06	9.88507e+06	8.70793e+06	6.53081e+06
	P7335	---	---	---	---	---	5.49	458.348				5.47166e+07	1.83173e+07	6.5267e+07	3.23485e+07	2.5325e+07	4.26209e+07	1.87154e+07	2.63637e+07	1.86141e+07	5.97895e+07	5.81151e+07	5.8546e+07
	P9387	---	---	---	---	---	2.855	756.568				89701.2	4.65458e+06	1.63187e+06	129794	145235	739598	145733	96253.4	784705	1.6208e+07	3.57151e+07	1.40146e+07
	P7037	---	---	---	---	---	6.745	434.867				1.07205e+06	1.21482e+07	3.25864e+06	6.84304e+06	5.99386e+06	2.47025e+06	3.0536e+06	2.19416e+06	1.10425e+06	2.5666e+07	2.43188e+07	2.57749e+07
	P8709	---	---	---	---	---	8.242	634.219				597768	591778	270737	1.5541e+07	1.8593e+07	1.79179e+07	569517	708682	442117	5.79412e+06	5.94045e+06	5.48979e+06
	P8920	---	---	---	---	---	3.795	678.47				1.82241e+07	5.82774e+06	7.2765e+07	3.79431e+07	1.87082e+07	2.65873e+07	4.565e+07	2.69583e+07	7.11105e+06	6.24613e+06	7.84088e+07	1.10625e+07
	P10140	---	---	---	---	---	7.443	1172.03				4.01638e+07	3.48495e+07	3.97554e+07	1.34443e+07	1.83109e+07	1.0161e+07	4.06585e+07	3.84799e+07	1.35907e+07	2.41748e+07	1.28578e+07	2.79859e+07
	P8627	---	---	---	---	---	7.75	616.069				2.17804e+07	2.71227e+07	2.70333e+07	8.59433e+06	1.51746e+07	9.48087e+06	2.78314e+07	3.15771e+07	2.75062e+07	1.44913e+07	1.22771e+07	1.26088e+07
	P6708	---	---	---	---	---	7.069	408.911				3.85656e+06	1.53129e+06	3.0534e+06	7.30672e+06	5.32995e+06	5.04799e+06	5.41366e+06	3.1402e+06	214707	4.85366e+06	303984	997974
	P7244	---	---	---	---	---	1.217	450.321				8.37735e+06	1.00286e+07	1.43442e+07	1.34441e+07	1.39499e+07	7.20216e+06	6.11052e+06	1.54876e+07	4.05896e+06	1.04581e+06	9.9579e+06	8.20158e+06
	P9276	---	---	---	---	---	3.66	737.106				1.0294e+07	6.58561e+06	6.76991e+06	5.57019e+06	5.92319e+06	3.66321e+06	2.4982e+07	1.50102e+07	6.23084e+07	1.03147e+07	1.50406e+07	1.22433e+07
	P8750	---	---	---	---	---	1.192	640.552				4.41543e+06	1.24475e+07	1.61417e+07	2.10976e+06	4.73844e+06	8.8386e+06	6.12265e+06	1.08168e+07	1.01776e+07	9.11718e+06	1.02043e+07	8.02313e+06
	P9598	---	---	---	---	---	3.984	804.55				6.62874e+06	7.16908e+07	6.17355e+07	1.55221e+07	9.7034e+06	1.9073e+07	1.9216e+07	2.64571e+07	2.57095e+07	4.15613e+07	5.22032e+07	6.42884e+07
	P6962	---	---	---	---	---	0.912	427.356				4.71409e+06	8.82663e+06	1.17645e+07	1.0154e+07	4.04413e+06	6.36405e+06	1.03121e+07	8.39397e+06	5.57843e+06	14284518	1.47526e+07	1.73937e+07
	P7323	---	---	---	---	---	0.875	456.368				2.28022e+06	1.20591e+06	1.61725e+07	4.69891e+06	57829.6	2.02654e+06	2.16943e+06	736159	647252	6.65493e+06	6.33899e+06	6.5468e+06
	P3854	---	---	---	---	---	1.028	250.178				1.01649e+08	6.03696e+07	1.5666e+07	3.16731e+07	2.57662e+07	1.80192e+07	2.39884e+07	8.86083e+06	1.51135e+07	1.3533e+08	1.34095e+08	1.70359e+08
	P7327	---	---	---	---	---	7.453	456.965				6.17287e+07	6.0813e+07	3.55536e+07	8.55923e+06	1.94506e+07	8.52077e+06	4.79563e+07	2.99767e+07	2.10074e+07	4.31436e+07	4.59763e+07	4.86653e+07
	P4686	---	---	---	---	---	2.949	288.29				2.00194e+08	2.53138e+08	243309456	3.61697e+08	1.64377e+08	1.89467e+08	3.44684e+08	1.63724e+08	1.92971e+08	5.21428e+08	6.0866e+08	6.88746e+08
	P7188	---	---	---	---	---	1.253	446.297				1.72328e+07	2.52437e+06	1.69777e+07	1.32518e+07	2.11868e+07	610847	2.1559e+06	4.00994e+06	2.10311e+06	8.44824e+06	6.67111e+06	6.10666e+06
	P10041	---	---	---	---	---	8.672	1089.07				1.44352e+07	1.30652e+07	6.10599e+06	8.41393e+06	1.13743e+07	7.5123e+06	3.06254e+07	2.13381e+07	8.62697e+06	6.52305e+06	9.27731e+06	9.47435e+06
	P8771	---	---	---	---	---	7.795	646.076				2.53149e+07	2.39886e+07	2.88358e+07	4.12751e+06	6.16336e+06	5.47752e+06	2.48356e+07	2.81354e+07	3.16073e+07	5.52087e+06	3.53172e+06	5.01239e+06
	P9829	---	---	---	---	---	4.715	904.588				4.24655e+06	5.59459e+06	3.36601e+06	2.89972e+06	3.20347e+06	3.8618e+06	1.49195e+07	1.61379e+07	5.03226e+06	1.14269e+07	1.19589e+07	1.39416e+07
	P7197	---	---	---	---	---	7.619	447.02				2.1013e+07	8.8797e+06	2.18828e+07	2.0021e+07	9.57949e+06	8.19195e+06	1.74139e+07	2.33069e+07	2.18584e+07	2.40956e+07	2.03784e+07	1.39004e+07
	P3373	---	---	---	---	---	1.157	227.128				6.91112e+07	8.37009e+06	2.48407e+07	2.16612e+07	9.29125e+06	3.08557e+07	3.72691e+07	1.43014e+07	2.40798e+07	2.84816e+07	2.57036e+07	2.21149e+07
	P8470	---	---	---	---	---	1.193	593.479				5.60324e+06	1.21258e+07	1.74533e+07	3.5352e+06	4.50381e+06	6.61238e+06	6.37452e+06	1.40116e+07	7.04168e+06	8.30016e+06	8.46605e+06	7.59576e+06
	P7898	---	---	---	---	---	0.651	514.188				4864.25	2.64825e+06	3.74928e+06	1.12379e+07	1.10734e+07	1.84302e+07	87.12	323300	597445	6.56899e+06	7.93644e+06	6.90288e+06
	P9822	---	---	---	---	---	7.284	901.076				8.27068e+06	1.57306e+07	4.52927e+06	3.87009e+06	8.24828e+06	8.19756e+06	7.17518e+06	1.07943e+07	9.89747e+06	6.12141e+06	6.7262e+06	6.67867e+06
	P7934	---	---	---	---	---	7.484	517.028				3.39854e+07	7.72791e+06	3.81947e+07	3.37635e+07	5.02861e+07	1.51092e+07	3.31666e+07	6.77852e+07	3.66486e+07	3.67245e+06	4.10663e+07	5.03156e+06
	P2737	---	---	---	---	---	3.882	202.18				1.64289e+08	1.3288e+08	1.3148e+08	1.07872e+08	1.02376e+08	1.0297e+08	1.5871e+08	1.60412e+08	1.64375e+08	1.13557e+08	1.05936e+08	1.09564e+08
	P5311	---	---	---	---	---	1.091	322.237				6.75811e+06	5.46814e+06	4.79987e+07	1.8729e+07	3.56079e+06	1.41416e+07	2.27134e+06	2.3039e+06	3.60532e+06	1.32054e+07	1.305e+07	1.3628e+07
	P8361	---	---	---	---	---	7.314	572.066				4.77592e+06	2.63182e+06	6.61321e+06	2.06981e+06	1.84461e+06	2.25595e+06	7.17903e+06	8.2734e+06	8.99884e+06	1.03135e+07	1.17818e+07	9.66141e+06
	P9384	---	---	---	---	---	2.113	756.553				1.12572e+07	3.79573e+07	1.43522e+08	2.65411e+06	1.8294e+06	1.00536e+07	2.21824e+07	2.85591e+06	1.3645e+07	1.13831e+07	1.21044e+07	1.59373e+07
	P7796	---	---	---	---	---	6.796	504.803				55822.1	1.48377e+07	45378.6	1.41412e+06	5.90661e+06	682512	550700	220177	122426	1.44739e+07	1.42008e+07	1.30733e+07
	P3380	---	---	---	---	---	1.665	227.175				2.98298e+07	5.5758e+07	4.48808e+07	3.18516e+07	2.49455e+07	4.48041e+07	4.63062e+07	5.42484e+07	5.75868e+07	6.58369e+07	87116085	5.21155e+07
	P8778	---	---	---	---	---	7.621	649.993				7.74639e+06	1.58486e+07	1.19212e+07	2.02607e+07	9.56494e+06	7.68645e+06	1.15684e+07	2.42816e+07	1.08048e+07	1.64883e+07	2.53328e+07	1.9811e+07
	P9346	---	---	---	---	---	1.282	746.607				2.06828e+07	3.36964e+07	1.46719e+07	1.37388e+07	2.27633e+07	8.64981e+06	3.62844e+07	3.97846e+07	1.54338e+07	2.64215e+07	2.65778e+07	2.79584e+07
	P7193	---	---	---	---	---	7.092	446.997				1.10542e+06	624230	914115	9.92615e+06	9.27461e+06	2.993e+06	1.54764e+06	1.1272e+06	1.61302e+06	2.62438e+06	2.52742e+06	2.53632e+06
	P10053	---	---	---	---	---	7.581	1096.53				9.21082e+06	1.45512e+07	1.68421e+07	8.09701e+06	1.16479e+07	4.35026e+06	1.33389e+07	2.85275e+07	1.05261e+07	1.00222e+07	8.6522e+06	7.30956e+06
	P7755	---	---	---	---	---	4.006	501.053				2.60602e+07	1.54032e+07	6.03549e+07	1.09163e+07	2.34594e+07	9.99654e+06	2.44781e+07	2.70503e+07	6.03756e+07	3.21832e+07	1.89017e+07	3.07038e+06
	P10015	---	---	---	---	---	7.269	1064.99				1.62786e+07	1.30618e+07	2.09679e+07	4.97411e+06	6.15278e+06	4.52952e+06	2.25175e+07	1.40673e+07	1.50386e+07	78311.5	3.0837e+06	44958.3
	P6777	---	---	---	---	---	1.14	414.215				6.46642e+06	1.4054e+07	1.91412e+07	1.43509e+07	3.66523e+06	5.79296e+06	5.70377e+06	1.28991e+06	2.33426e+06	1.61997e+07	4.14964e+07	1.77196e+07
	P8400	---	---	---	---	---	1.146	579.499				8.56987e+06	1.14788e+07	7.28193e+06	5.9063e+06	5.72995e+06	8.40148e+06	8.18843e+06	1.32998e+07	9.72612e+06	1.26832e+07	1.23282e+07	1.42624e+07
	P7563	---	---	---	---	---	7.81	482.072				5.20346e+07	4.26138e+07	5.67354e+07	1.14878e+07	1.35841e+07	1.20912e+07	5.5527e+07	5.63369e+07	6.02928e+07	1.69681e+07	1.34424e+07	1.54817e+07
	P8779	---	---	---	---	---	7.519	649.993				3.93769e+07	3.42052e+07	4.37606e+07	1.92516e+07	1.24092e+07	7.68645e+06	1.15684e+07	2.86542e+07	2.45073e+07	1.03173e+07	2.53328e+07	1.51961e+07
	P9992	---	---	---	---	---	7.494	1041.05				736128	656290	433421	1.07446e+07	3.16842e+06	2.59568e+07	680900	725988	6.71157e+06	4.71926e+06	6.39817e+06	4.59081e+06
	P9205	---	---	---	---	---	7.09	726.801				4.26874e+06	6.08168e+06	4.31824e+06	7.45109e+06	6.75032e+06	4.77517e+06	4.71789e+06	6.02691e+06	811088	1.40767e+07	1.01155e+07	1.45003e+07
	P9379	---	---	---	---	---	1.663	756.553				7.51336e+06	1.30812e+07	7.28197e+06	2.31899e+07	1.12087e+07	3.13397e+06	3.51107e+06	3.4324e+07	2.27211e+06	1.12497e+07	1.5731e+07	2.28607e+07
	P7542	---	---	---	---	---	4.873	480.308				6.46387e+07	1.4276e+08	6.30411e+07	5.98564e+07	4.82145e+07	1.48431e+07	1.9707e+07	7.19637e+07	2.52289e+07	7.24805e+07	7.73172e+07	8.18339e+07
	P8801	---	---	---	---	---	7.345	652.527				3.39907e+07	6.46811e+07	2.10287e+07	1.50188e+07	2.20135e+07	1.33566e+07	4.60194e+07	5.42723e+07	4.38672e+07	8.972e+06	6.5761e+06	8.89499e+06
	P8115	---	---	---	---	---	6.659	537.024				1.85612e+07	2.17745e+06	1.6066e+06	1.19856e+07	5.88164e+06	1.04102e+07	2.54948e+07	7.97742e+06	4.78893e+06	6.7977e+06	4.82108e+06	4.88977e+06
	P9057	---	---	---	---	---	3.558	705.58				3.25976e+06	8.15796e+06	1.82042e+06	1.42645e+07	954201	952781	8.96922e+06	1.89905e+06	3.4471e+06	7.27983e+07	5.40182e+07	2.84254e+06
	P8997	---	---	---	---	---	7.459	693.529				1.50499e+07	1.45058e+07	2.55961e+07	2.80418e+07	2.65516e+07	2.97871e+07	2.32897e+07	2.74948e+07	2.18227e+07	1.96515e+07	1.04539e+07	7.23777e+06
	P1277	---	---	---	---	---	6.655	148.941				2.24846e+07	3.93534e+07	2.87698e+07	2.35662e+07	3.19076e+07	1.87996e+07	4.33119e+07	7.87325e+07	4.50025e+07	4.29775e+06	3.8041e+06	2.70381e+06
	P7308	---	---	---	---	---	1.274	454.388				5.61599e+06	1.31313e+06	9.45079e+06	1.73527e+06	91204.4	5.07361e+06	3.64168e+06	1.59609e+06	5.81422e+06	7.56747e+06	7.62001e+06	463385
	P9223	---	---	---	---	---	4.531	729.592				3.46526e+06	4.67481e+06	4.87126e+06	1.05691e+06	834078	813001	1.13129e+07	1.33664e+07	1.30788e+07	1.21187e+07	1.34915e+07	1.54738e+07
	P6567	---	---	---	---	---	2.721	398.242				4.63887e+06	1.21418e+07	1.00464e+07	1.31908e+07	3.02836e+06	3.09413e+06	4.55991e+06	6.41671e+06	1.89449e+06	2.53834e+07	2.06982e+07	1.20129e+07
	P9653	---	---	---	---	---	7.188	818.073				1.10596e+07	4.18634e+06	7.82323e+06	5.23682e+06	3.96346e+06	5.44935e+06	1.16148e+07	1.16273e+07	2.14222e+07	354667	1.1724e+06	4757.25
	P8085	---	---	---	---	---	8.443	533.183				4.00844e+07	1.35009e+07	2.00473e+07	750856	625304	8.01439e+06	3.65597e+07	1.23455e+07	1.99248e+07	5.27692e+06	4.96412e+06	5.51774e+06
	P8722	---	---	---	---	---	2.627	636.417				2.78125e+07	1.05443e+07	3.48649e+07	3.90461e+07	4.73813e+07	1.05938e+07	9.86913e+06	1.25262e+07	8.31796e+06	2.79438e+07	2.33195e+07	2.82673e+07
	P9424	---	---	---	---	---	7.647	762.519				1.38823e+07	1.75336e+07	1.70866e+07	1.54417e+07	8.63112e+06	1.08943e+07	1.87871e+07	1.35371e+07	1.5066e+07	9.45522e+06	9.66812e+06	1.51688e+07
	P9730	---	---	---	---	---	7.301	845.046				1.47097e+07	6.42929e+06	1.59247e+07	3.31503e+06	3.69278e+06	3.01312e+06	5.58902e+06	1.0506e+07	6.05882e+06	660008	1.50183e+06	1.01319e+06
	P8384	---	---	---	---	---	7.579	574.965				1.04905e+07	12955302	2.91642e+07	1.06966e+07	9.75765e+06	7.63526e+06	2.59044e+07	1.31712e+07	2.17398e+07	3.62566e+07	1.36933e+07	1.09775e+07
	P8109	---	---	---	---	---	4.987	536.335				1.5099e+07	1.32748e+07	5.80494e+07	1.04058e+07	6.79516e+06	6.44047e+06	3.96196e+06	8.01967e+06	1.65131e+06	1.03602e+07	1.01327e+07	9.60586e+06
	P2186	---	---	---	---	---	1.295	184.074				1.19733e+07	2.42097e+07	1.57784e+07	1.69386e+07	1.37031e+07	1.67176e+07	2.97309e+07	1.81317e+07	2.3892e+07	2.7676e+07	2.92217e+07	2.66212e+07
	P8194	---	---	---	---	---	1.239	546.453				3.28799e+07	3.2654e+06	1.15665e+06	1.06909e+07	1.83156e+06	1.00045e+06	2.99728e+07	3.66577e+06	844523	1.02389e+07	9.2529e+06	8.20405e+06
	P6759	---	---	---	---	---	0.977	412.215				1.59838e+07	3.63268e+06	7.99046e+06	1.88839e+07	5.67221e+06	6.05304e+06	1.37095e+07	696462	5.43067e+06	8.33699e+06	7.84587e+06	8.82957e+06
	P8363	---	---	---	---	---	4.343	572.371				1.66882e+07	4.87555e+07	1.25723e+07	1.07591e+07	6.16056e+06	3.565e+06	2.11824e+07	2.37563e+07	2.50991e+07	1.82111e+07	1.91664e+07	2.72932e+06
	P1949	---	---	---	---	---	6.4	175.119				1.2924e+06	1.98428e+07	3.89773e+06	3.04053e+06	8.50319e+06	6.98447e+06	3.621e+06	6.65099e+06	1.53371e+07	6.02938e+06	4.73457e+06	3.8127e+06
	P8604	---	---	---	---	---	7.451	612.984				3.69319e+06	4.9601e+06	3.27252e+06	1.34809e+07	1.65727e+07	6.06041e+06	2.09484e+06	5.86939e+06	2.40495e+06	7.92805e+06	6.21516e+06	5.96215e+06
	P9235	---	---	---	---	---	4.293	731.605				7.96295e+06	1.42792e+07	7.80625e+06	1.02363e+07	1.07217e+07	8.68929e+06	2.76522e+07	1.35305e+07	3.09736e+07	4.63706e+06	2.66345e+07	2.42367e+07
	P6634	---	---	---	---	---	7.746	403.02				3.06734e+06	2.09339e+06	1.67524e+06	1.69045e+07	1.90889e+07	2.95301e+07	1.58413e+06	2.41433e+06	758192	6.31823e+06	5.30852e+06	6.13204e+06
	P4662	---	---	---	---	---	10.779	287.245				275399	2.55867e+06	72703.9	1.03302e+08	9.35986e+07	6.6787e+06	240156	438386	574375	9.81652e+06	16192012	6.2569e+06
	P9002	---	---	---	---	---	7.736	694.153				9.86317e+06	9.08521e+06	6.17643e+06	3.29985e+06	3.0408e+06	3.87091e+06	1.5794e+07	1.16033e+07	1.04874e+07	7.58285e+06	7.16044e+06	6.5025e+06
	P7036	---	---	---	---	---	7.091	434.867				4.9116e+06	6.94706e+06	5.00734e+06	6.83572e+06	6.57187e+06	5.24172e+06	6.04964e+06	6.89996e+06	1.77078e+06	1.36393e+07	1.09933e+07	1.34882e+07
	P6203	---	---	---	---	---	7.066	373.978				1.59344e+07	3.43413e+07	2.36561e+07	1.15285e+07	1.20318e+07	2.53297e+07	2.2073e+07	3.70869e+07	5.11167e+07	4.60294e+06	2.41158e+07	2.71799e+07
	P9970	---	---	---	---	---	4.776	1019.7				5.7741e+06	1.13919e+07	1.01302e+07	1.28644e+07	7.30068e+06	7.40105e+06	9903702	1.06488e+07	2.55588e+07	2.25239e+07	2.18409e+07	1.80356e+07
	P814	---	---	---	---	---	8.905	128.954				3.49591e+07	1.28487e+08	1.9921e+08	9.85431e+06	1.076e+07	1.0187e+07	3.35885e+07	4.95443e+07	4.36128e+07	2.72813e+07	4.43837e+07	3.60242e+07
	P7226	---	---	---	---	---	0.339	448.978				7.07137e+06	8650248	2.8091e+06	1.06299e+06	1.46554e+06	1.59804e+06	132538	730050	307437	38853861	4.54116e+06	1.5726e+07
	P8230	---	---	---	---	---	5.255	552.06				2.63874e+07	3.25373e+07	4.62091e+07	1.20232e+07	7.72666e+06	1.42264e+07	1.84586e+07	2.97317e+07	2.03399e+07	1.67289e+07	570597	1.52339e+07
	P9285	---	---	---	---	---	7.4	738.97				5.27461e+06	3.95945e+07	3.70934e+07	1.14887e+07	6.68366e+06	8.65386e+06	3.97751e+07	2.36501e+07	2.38738e+07	1.82472e+07	8.4937e+06	9.07853e+06
	P9996	---	---	---	---	---	4.565	1043.71				1.25612e+07	1.08071e+07	1.23246e+07	7.69829e+06	7.12217e+06	4.98427e+06	1.22996e+07	5.49332e+06	200731	1.14078e+07	7.30657e+06	1.91584e+07
	P6615	---	---	---	---	---	3.437	401.262				5.50455e+07	1.38982e+07	6.52937e+07	6.4008e+07	6.87818e+07	2.04635e+07	1.57409e+07	4.84501e+06	1.68557e+07	3.5031e+07	3.69632e+07	3.26547e+07
	P10048	---	---	---	---	---	7.417	1092.03				9.1699e+06	1.47371e+07	9.23862e+06	2.58572e+06	6.21344e+06	2.19341e+06	1.1792e+07	1.62258e+07	1.77069e+07	1.17367e+07	3.02709e+06	6.66123e+06
	P2319	---	---	---	---	---	1.046	187.473				5.58858e+06	7.23676e+06	5.15548e+06	5.6663e+06	4.44539e+06	2.71333e+06	7.46472e+06	1.04813e+07	5.57319e+06	4.10436e+06	5.54966e+06	4.57256e+06
	P9316	---	---	---	---	---	4.265	743.098				1.1807e+07	1.18463e+07	7.02378e+06	5.1478e+06	4.69644e+06	8.33559e+06	1.40619e+07	9.25014e+06	6.79803e+06	4.93391e+06	4.3292e+06	8.15577e+06
	P10000	---	---	---	---	---	7.595	1047.99				1.68857e+07	1.86669e+07	1.61028e+07	1.47758e+07	1.62537e+07	9.39966e+06	1.22795e+07	1.59484e+07	1.50161e+07	8.85418e+06	2.04991e+07	1.89637e+07
	P9971	---	---	---	---	---	4.554	1019.71				7.94291e+06	6.23698e+06	6.6824e+06	1.73827e+07	8.89375e+06	1.18797e+07	1.02173e+07	3.47547e+06	5.81322e+06	1.3565e+07	1.51975e+07	3.52951e+06
	P7781	---	---	---	---	---	4.632	503.298				1.46042e+07	2.50638e+07	3.39409e+07	2.27493e+07	1.71462e+07	7.59789e+06	1.02628e+07	4.46207e+06	1.21439e+07	1.33885e+07	9.68929e+06	1.4441e+07
	P6774	---	---	---	---	---	8.038	414.085				2.02596e+07	4.68513e+06	6.07342e+06	8.08679e+06	1.14002e+07	1.34421e+07	7.64683e+06	9.08898e+06	1.68332e+07	4.56816e+06	3.43871e+06	3.34207e+06
	P9923	---	---	---	---	---	6.624	980.927				3.65967e+06	1.77526e+06	1.08074e+06	388379	1.29356e+06	305172	2.6075e+07	2.62413e+07	2.83444e+07	1.14428e+06	1.82768e+06	592770
	P6935	---	---	---	---	---	5.093	426.286				39580.1	38313.6	416905	3.13695e+07	1.60943e+07	339541	66766	55734.6	3531.45	2.5823e+06	3.53752e+06	2.81229e+06
	P6644	---	---	---	---	---	2.753	404.171				381734	806273	658314	1.87833e+07	2.79237e+07	576980	472861	312788	60500.3	2.8872e+06	308021	911466
	P6237	---	---	---	---	---	7.082	375.937				1.92086e+07	1.0488e+07	7.20518e+06	1.59854e+07	9.5151e+06	1.25377e+07	1.51045e+07	9.1824e+06	2.14718e+07	1.41518e+07	1.21211e+07	1.33766e+07
	P9531	---	---	---	---	---	7.2	784.98				1.89338e+07	9.63806e+06	1.31589e+07	2.56805e+06	5.9712e+06	4.3681e+06	4.81156e+06	1.05951e+07	8.98377e+06	24885.2	172415	41693.2
	P2363	---	---	---	---	---	8.898	189.16				5.29578e+06	5.22813e+06	4.85298e+06	1.91958e+07	3.30186e+07	1.0243e+08	4.95027e+06	2.05121e+06	5.69884e+06	2.00643e+07	1.51844e+07	1.59962e+07
	P8723	---	---	---	---	---	4.37	636.424				4.1075e+06	1.82828e+06	9.36872e+06	9.05975e+06	2.15443e+06	6.46965e+06	3.11134e+07	3.68182e+07	1.29962e+07	3.23723e+06	7.75453e+06	1.0012e+07
	P7180	---	---	---	---	---	3.94	446.053				2.61055e+07	7.03717e+07	6.12183e+07	2.86763e+07	3.65268e+07	3.49688e+07	8.7296e+07	3.81147e+07	87912920	5.29347e+07	5.20688e+07	5.10609e+07
	P9136	---	---	---	---	---	4.303	716.063				2.02175e+07	1.07777e+07	6.9247e+06	6.8752e+06	1.2501e+07	1.09292e+07	1.37233e+07	1.76221e+07	1.54698e+07	5.48444e+06	1.17542e+07	6.38116e+06
	P6751	---	---	---	---	---	1	411.252				3.08776e+06	3.36667e+06	1.4712e+06	1.1241e+07	8.62247e+06	972243	2.38328e+06	1.42059e+06	776714	6.22322e+06	6.35385e+06	6.06474e+06
	P3367	---	---	---	---	---	6.385	227.103				4.61157e+06	8.32702e+06	6.67354e+06	4.83708e+07	5.32467e+07	2.75988e+07	8.07559e+06	6.13847e+06	7.51211e+06	1.47279e+07	1.02596e+07	1.42152e+07
	P1967	---	---	---	---	---	4.951	176.128				8.27715e+06	4.11473e+06	6.08266e+06	2.84498e+08	2.17248e+08	4.74314e+08	9.95496e+06	1.23672e+07	9.93268e+06	9.68117e+07	8.75374e+07	8.69349e+07
	P8652	---	---	---	---	---	1.292	622.401				1.62457e+07	3.19203e+06	2.12339e+07	6.60877e+06	9.147e+06	3.36739e+06	3.41188e+07	1.18017e+07	5.46183e+06	3.06658e+07	2.99926e+07	2.0402e+06
	P8680	---	---	---	---	---	4.713	627.535				2.98228e+06	3.30007e+06	1.77016e+06	3.02859e+06	1.97167e+06	2.99008e+06	1.4005e+07	1.41542e+07	3.60518e+06	1.18592e+07	1.07792e+07	1.02417e+07
	P8165	---	---	---	---	---	6.753	542.972				8.35087e+06	2.08754e+07	9.36902e+06	4.75172e+06	5.88058e+06	5.59488e+06	1.62009e+07	1.48998e+07	1.5727e+07	1.38825e+07	1.19876e+07	1.22668e+07
	P8991	---	---	---	---	---	7.777	691.149				1.78468e+07	7.98325e+06	1.75659e+07	4.76339e+06	6.8628e+06	4.23124e+06	2.20017e+07	1.14575e+07	2.74936e+07	1.17305e+07	1.1654e+07	1.02066e+07
	P8943	---	---	---	---	---	4.466	681.4				8.89328e+06	1.68331e+07	1.7417e+07	1.69633e+07	7.00291e+06	2.23254e+07	9.94435e+06	6.13203e+06	7.73992e+06	1.20037e+07	1.42601e+07	1.76055e+07
	P9362	---	---	---	---	---	7.392	750.048				1.12319e+07	1.30521e+07	2.24382e+07	3.52848e+07	2.04361e+07	1.39058e+06	1.24144e+07	3.62795e+07	2.92563e+07	2.49069e+07	2.74237e+07	2.48499e+06
	P8772	---	---	---	---	---	1.276	647.445				7.00538e+06	6.67997e+06	1.06805e+07	8.94233e+06	3.04868e+06	5.77143e+06	4.99459e+06	2.89937e+07	6.45137e+06	6.85338e+06	7.18143e+06	6.021e+06
	P9219	---	---	---	---	---	3.59	729.591				9.66244e+06	5.57826e+06	7.28997e+06	2.18075e+06	2.58118e+07	3.99574e+07	3.61976e+07	582953	5.65237e+06	4.90552e+07	1.74497e+07	6.828e+06
	P7255	---	---	---	---	---	1.244	451.806				2.75096e+06	2.95189e+06	7.11094e+06	4.4941e+06	3.95665e+06	3.64999e+06	1.39621e+06	9.19788e+06	2.47466e+06	5517304	5.26391e+06	4.73762e+06
	P9361	---	---	---	---	---	7.557	749.537				1.07078e+07	4.87608e+06	1.16715e+07	1.33933e+07	9.57268e+06	1.62311e+07	1.147e+07	1.80443e+07	4.33168e+07	4.89406e+06	1.25957e+06	5.77172e+06
	P7907	---	---	---	---	---	6.823	514.874				89196.5	2.28696e+06	20739.2	862969	3.93513e+06	1.29394e+06	493882	83663.2	650679	1.68445e+07	1.49346e+07	1.69933e+07
	P6201	---	---	---	---	---	6.734	373.978				4.40898e+06	3.56365e+07	1.7784e+07	3.52303e+06	1.05493e+07	1.22334e+07	6.50332e+06	2.16483e+07	3.45881e+07	9.89051e+06	8.29918e+06	7.85225e+06
	P9834	---	---	---	---	---	7.421	911.005				2.27117e+07	4.36709e+07	1.30743e+07	6.83517e+06	3.44402e+06	5.07836e+06	2.68032e+07	1.86464e+07	3.78022e+07	2.3932e+07	1.74388e+07	1.41768e+07
	P7717	---	---	---	---	---	2.241	497.237				8.73663e+07	3.56977e+07	4.59283e+07	5.9697e+07	9.88402e+07	1.21348e+07	1.41137e+07	8.43759e+06	6.67874e+06	1.07909e+08	1.07275e+08	1.13965e+08
	P9005	---	---	---	---	---	7.451	694.982				1.9131e+06	1.5636e+06	237543	8.49498e+06	6.17185e+06	3.57015e+06	1.64107e+06	1.95261e+06	1.14722e+06	1.68952e+06	2.05634e+06	2.98216e+06
	P9884	---	---	---	---	---	7.485	948.985				1.60416e+07	2.86705e+07	2.33401e+07	8.33609e+06	6.34437e+06	2.28808e+06	1.88208e+07	1.02994e+07	1.71389e+07	1.65184e+07	2.53763e+07	1.73045e+07
	P1291	---	---	---	---	---	1.369	149.971				1.28467e+07	2.71542e+07	2.22595e+07	6.58467e+06	1.29118e+07	8.8075e+06	1.21907e+07	2.47062e+07	2.63243e+07	1.22231e+07	1.52417e+07	1.8611e+07
	P9940	---	---	---	---	---	7.529	993.008				1.50666e+07	7.86139e+06	1.66166e+07	8.62559e+06	1.03864e+07	6.23865e+06	9.97507e+06	2.0044e+07	1.92232e+07	5.33618e+06	1.14424e+07	9.17687e+06
	P4591	---	---	---	---	---	7.732	284.972				7.84529e+07	1.71548e+08	8.33128e+07	8.73258e+07	7.96511e+07	7.65314e+07	9.60015e+07	1.56693e+08	1.01217e+08	1.48375e+08	1.51664e+08	1.36091e+08
	P9883	---	---	---	---	---	7.595	948.985				1.87027e+07	1.34836e+07	15075856	1.48533e+07	8.48724e+06	1.14647e+07	1.88208e+07	2.04496e+07	2.36641e+07	8.52651e+06	2.53763e+07	1.05121e+07
	P8904	---	---	---	---	---	4.304	674.441				5.82666e+06	2.31972e+06	2.05613e+07	1.02071e+07	5.65768e+06	6.85937e+06	7.28114e+06	8.62641e+06	2.63291e+06	9.06555e+06	1.16013e+07	1.30176e+07
	P8599	---	---	---	---	---	1.184	612.52				1.24403e+07	2.93476e+07	3.98634e+07	5.9666e+06	8.763e+06	1.81729e+07	1.58706e+07	3.03502e+07	2.36441e+07	1.99585e+07	2.09927e+07	1.9337e+07
	P8836	---	---	---	---	---	5.268	658.066				1.84685e+07	1.8998e+07	1.7033e+07	1.38622e+07	1.07478e+07	8.41858e+06	2.45119e+07	1.60922e+07	1.54338e+07	1.57012e+07	700964	9.88722e+06
	P8674	---	---	---	---	---	6.682	626.827				1.00906e+07	8.07434e+07	2.07008e+07	40000645	4.50373e+07	7227374	1.94897e+07	1.67139e+07	8.81665e+06	2.98007e+06	1.56968e+08	2.15078e+06
	P6966	---	---	---	---	---	0.962	428.244				1.12232e+07	6.41747e+06	9.38696e+06	1.03165e+07	9.70778e+06	7.60927e+06	1.33983e+07	1.5143e+07	7.52344e+06	9.88937e+06	7.96561e+06	1.14915e+07
	P8741	---	---	---	---	---	1.178	638.535				6.28069e+06	1.09588e+07	9.44472e+06	6.90676e+06	7.19672e+06	6.7861e+06	8.79512e+06	1.09346e+07	4.82951e+06	9.28082e+06	9.87303e+06	8.8106e+06
	P2335	---	---	---	---	---	2.499	188.129				2.89604e+07	2.64545e+07	31090526	1.86126e+07	1.94996e+07	2.31501e+07	2.79928e+07	2.43753e+07	3.548e+07	2.3431e+07	1.93169e+07	1.92347e+07
[truncated: 8,179 more rows]

## Sheet: NEG
MetaboName	Alignment ID	KEGGID	HMDBID	SuperClass	Class	SubClass	RT(min)	m/z	Adduct type	Formula	Ontology	Normal1	Normal2	Normal3	AKI1	AKI2	AKI3	ADMSCEVs1	ADMSCEVs2	ADMSCEVs3	QC1	QC2	QC3
[truncated: 6,607 more rows]

[truncated: 6 more sheets: POS_AKI.vs.Normal, POS_ADMSCEVs.vs.Normal, POS_AKI.vs.ADMSCEVs, NEG_AKI.vs.Normal, NEG_ADMSCEVs.vs.Normal, NEG_AKI.vs.ADMSCEVs]
